# Supplementary material for: The impact of pelvic floor electrical stimulation on vaginal microbiota and immunity
Source: Front Cell Infect Microbiol. 2022 Sep 27;12:1006576. doi: 10.3389/fcimb.2022.1006576 (PMC9551273; doi:10.3389/fcimb.2022.1006576)
Supplement: Supplementary file 4 [file Table_1.xlsx]

## Sheet: Sheet1
Taxonomy	L.134.1	L.15.1	L.132.1	L.101.1	L.73.1	L.130.1	L.133.1	L.27.1	L.94.1	L.131.1	L.76.1	L.75.1	L.90.1	L.105.1	L.30.1	L.64.1	L.97.1	L.29.1	L.14.1	L.10.1	L.96.1	L.1.1	L.45.1	L.47.1	L.38.1	L.69.1	L.84.1	L.88.1	L.79.1	L.61.1	L.49.1	L.98.1	L.100.1	L.86.1	L.92.1	L.56.1	L.18.1	L.104.1	L.99.1	L.6.1	L.95.1	L.93.1	L.42.1	L.28.1	L.81.1	L.89.1	L.22.1	L.35.1	L.102.1
Lactobacillus_iners	0.344224	0.354781	0.133467	0.143249	0.349196	0.0865565	0.0386776	0.0893976	0.140247	0.0689933	0.108155	0.0972751	0.284077	0.0440692	0.5308	0.523342	0.0147543	0.413799	0.45564	0.0216633	0.521663	0.00490734	0.0206625	0.299122	0.783044	0.013366	0.636469	0.016982	0.754633	0.00400336	0	0.00687674	9.68554e-05	3.22851e-05	9.68554e-05	9.68554e-05	3.22851e-05	0.922677	0	0.851714	0.000129141	0.848324	0.09692	0.733615	0.0381288	0.574062	0.697617	0.732098	0.0017434
Lactobacillus_crispatus	0.132595	0.120553	0.375573	0.449926	0.181249	0.0847485	0.00277652	0.0994382	0.00406793	0.000129141	0.101956	0.483244	0.160134	0.00422935	0.0054239	0.00690902	0.0410344	0	0.0111707	0.0150126	0.0398399	0.00432621	0.0349325	0.495093	0.00894298	0.0100084	0.0152709	0.00707045	6.45703e-05	0	0.0258604	0.0679602	0.291341	0.0174017	0.40153	0.031252	0.0196617	3.22851e-05	0.01427	0.0116872	0.695325	6.45703e-05	9.68554e-05	0.0164009	0.00154969	0.131239	0.00368051	0.0260864	0.0201136
Bifidobacterium_breve	0.000129141	0.0285724	3.22851e-05	0.000193711	0	0	0.0302189	0.000193711	0.41367	0.000322851	0.0273778	0	0	0	0	0	0	0	0	0	0	0	0	0	0	0	6.45703e-05	0	0.00700588	0.00665074	0	0.00280881	6.45703e-05	0.00280881	0	6.45703e-05	0	0	0.0356105	0	0.00190482	6.45703e-05	3.22851e-05	3.22851e-05	0.00736101	0.00422935	0.0302835	0.00590818	0
Gardnerella_vaginalis	0	0	0	0	0	0	0	6.45703e-05	0	0.000129141	0	0.000322851	0.181927	0.00264738	0.00100084	0.00167883	0.00177568	0	0.00448763	6.45703e-05	0.000774843	0.0056499	0	0.00687674	0.000225996	0.000193711	0	0.000516562	0.00729644	0.626493	0.000387422	0.000613418	0.000129141	0.0015174	0.000322851	0.000290566	0.000290566	0	0.000161426	3.22851e-05	6.45703e-05	0	0	0.000290566	0.00351908	9.68554e-05	0.00309937	0.000613418	0
Streptococcus_anginosus	0.0278298	0.0442952	0.0465552	0.0349002	0.0361916	0.0355459	0.0499128	0.0246658	0.0130755	0.0107832	0.0233099	0.000161426	0.000161426	3.22851e-05	0.000290566	0.00100084	0.000225996	0	0.000193711	0.00439078	0.000161426	0.000710273	3.22851e-05	0	9.68554e-05	0.0862013	0.00148512	0.0714793	0.00862013	0.0155614	0.0457158	0.00190482	0.0122361	0.0161749	0.0857816	0.0759024	0.57319	3.22851e-05	0.0146897	0.00774843	0.0149803	0.00109769	0.0467812	0.00380965	0.000677988	0.000419707	0.00158197	0.00952412	0.0121069
Lactobacillus_gasseri	0	0	0	0	0	3.22851e-05	0	0.00158197	0	3.22851e-05	0	0	0.000581133	0	0	0.000161426	0.000548847	0	9.68554e-05	0.0207593	9.68554e-05	0.000161426	0.000355137	0.000322851	0.000258281	0.00213082	0	0.00100084	9.68554e-05	3.22851e-05	0.680829	0.000774843	0.0169497	0.0164654	0.0245367	0.0319946	0.0206625	0.000161426	6.45703e-05	0.000807129	6.45703e-05	0	0	9.68554e-05	0	0.000129141	0	0.00112998	0.00632789
Staphylococcus_caprae	0.000161426	0.000161426	0.000225996	0.000161426	0.000258281	0.000193711	0	0.000161426	0	0.000161426	0	0.00125912	0.000355137	0.000161426	0.00190482	0.000225996	0.00148512	6.45703e-05	0.00225996	9.68554e-05	0.00119455	0.000225996	0.000290566	0.000129141	9.68554e-05	0.000258281	0.000161426	0.000355137	0.000387422	6.45703e-05	0.000451992	3.22851e-05	0.000225996	0.0352877	0.000161426	0.0015174	0.00100084	0.000355137	0.689901	0.000225996	0.0226319	0.000161426	0.000258281	0.000193711	0.000129141	0.000129141	9.68554e-05	0.000419707	0.0041325
Streptococcus_agalactiae	9.68554e-05	9.68554e-05	0.000161426	0.000129141	0.000225996	0.000710273	0	0	0	0	0	0	0	0	6.45703e-05	9.68554e-05	0	0	0.00300252	0	0.00426164	0.00164654	0.00351908	0.00196939	0.00119455	0	0	0	0.000903984	0.000484277	0.00952412	0	0.00167883	0.00251824	0.00687674	0.108478	0.00319623	0	0	0	0	0	0	0	0.00164654	0.00374508	0.00232453	0.00451992	0.0137535
Bifidobacterium_dentium	0.00655388	0.00154969	0.00193711	0.00142055	0.00119455	0.00277652	0.00513334	0.0439078	0.000677988	0.0635372	0.00225996	3.22851e-05	3.22851e-05	0	6.45703e-05	3.22851e-05	9.68554e-05	0	0.000387422	0.000258281	0	3.22851e-05	0	0	0	0.00129141	0.00100084	3.22851e-05	0.000387422	0.000193711	0.00161426	0.000129141	0.0215342	0.00519791	0.00167883	0.00316394	0.00103312	0	0.00193711	0	0.000322851	0.000129141	0.00106541	0.000355137	0.00619875	0.000774843	0.000193711	0.000129141	3.22851e-05
Prevotella_bivia	0.00558533	0.0297992	0.0597598	0.00813586	0.00532705	0.0201782	0.0448441	0.000193711	0.105734	0.010299	0.283786	0.00158197	0.000968554	0.000903984	0.00109769	0.00574676	0.0162071	0	0.00180797	0.00513334	0.00129141	0.00132369	0	0	0	0.0030348	0.0334797	0.0626332	0.025021	0.0164654	0.00655388	0.213082	3.22851e-05	6.45703e-05	0.00190482	3.22851e-05	0.00700588	3.22851e-05	0.0133015	0.000484277	0.0237941	0.000451992	0.00519791	0.00606961	0.0188868	0.00410021	0.0136566	0.0106541	0.0367082
Prevotella_timonensis	0.0175954	0.0272164	0.0188545	0.018112	0.0112675	0.0940789	0.00800672	0.0106864	0.00190482	0.0862336	0.00193711	0.000742558	0.000710273	0.000451992	0.0180151	0.0174017	0.0127203	0	0.00142055	0.00529476	0.000968554	0.000839414	3.22851e-05	0	6.45703e-05	0.00332537	0.00900755	0.0443275	0.00713502	0.018564	0.0107187	0.27268	0.127752	0.00590818	0.0164009	0.0349971	0.0188868	9.68554e-05	9.68554e-05	0.00513334	0.000258281	0.0216633	0.284012	0.0196617	0.0034868	0.000548847	0.00232453	0.00203396	0.0143669
Acinetobacter_junii	0	0	0	0	0	0	6.45703e-05	0	0	0	0	0.000225996	0.000161426	0.000129141	0.000129141	0.00674759	0.00574676	0	0.00519791	9.68554e-05	0.00368051	0.0112352	0.0108478	0.00987925	0.00987925	0.000290566	0.0379028	0.00645703	0.0111707	0.000129141	0.0041325	0	0.0644411	0.00316394	0.00719959	0.00493963	0.00665074	0.00229225	0.00903984	0.00309937	0.0267321	0.00206625	0.000484277	0.00397107	0.000871699	0.000419707	0.00142055	0.00368051	0.00180797
Bifidobacterium_longum	0.000129141	9.68554e-05	0.000451992	0.0015174	6.45703e-05	0.000225996	0.00116227	0.0166914	0.000129141	0.00690902	0.00142055	0	3.22851e-05	0	0	6.45703e-05	0	0	9.68554e-05	9.68554e-05	3.22851e-05	0	0	0	0	6.45703e-05	0.000742558	0	0.000516562	0.000677988	0.00497191	3.22851e-05	0.06386	0.00351908	0.00526248	0.00319623	0.00258281	0	0.000129141	0	0.000129141	0	0.000710273	0	0.000936269	0.00116227	0.000161426	0	0
Prevotella_amnii	0	0	0	0	0	0	0	0	0	0	0	0	0	0	0	0	0	0	0	9.68554e-05	0	0	0	0	0	0.000129141	0	0	0	0	0	0	0	0	0	0	0	0.00284109	0	0	0	0	0	0	0	0	0	0	0.000355137
Alloscardovia_omnicolens	0.171047	0.0305095	0.0172403	0.0166914	0.0244399	0.0401304	0.000548847	0.000710273	0.000742558	0.00158197	0.000419707	0	0	0	0	0	0.000161426	0	0	0.000290566	0	0	0	0	0	0.000193711	0.00277652	0	0	0.0101698	0.000290566	0	0.000129141	0.000322851	0.00322851	0.000225996	0.000225996	0	0.000355137	0.00229225	3.22851e-05	0.00154969	0.150287	0.000193711	0	3.22851e-05	3.22851e-05	0	0.00132369
Bifidobacterium_bifidum	0	0	0	0	0	0	0	0.000774843	6.45703e-05	0.000387422	0	0	0	0	0	0	0	0	0	0	0	0	0	0	0	0	3.22851e-05	0.000548847	6.45703e-05	0	0	0	0.000193711	0.000129141	0	3.22851e-05	6.45703e-05	0	0	0.000419707	0	0	0	0.000581133	0.000129141	0	0	0.00200168	0
Prevotella_bergensis	0.000258281	0.000548847	0.000355137	0.000129141	0.000258281	0.000968554	3.22851e-05	3.22851e-05	0	0.000645703	0	6.45703e-05	6.45703e-05	0	0.000645703	3.22851e-05	3.22851e-05	0	3.22851e-05	9.68554e-05	3.22851e-05	0	0	0	0	6.45703e-05	6.45703e-05	0.00232453	0.000355137	0.000484277	6.45703e-05	0.000258281	6.45703e-05	3.22851e-05	0.000225996	0.000322851	0.000161426	0	0	3.22851e-05	0.000355137	9.68554e-05	0	0.000129141	0	0	0.000161426	6.45703e-05	0.00132369
Aerococcus_christensenii	0	0	0	0	0	0	0.000839414	0.00710273	0.000516562	0.0237619	0.000968554	0	0	0	0	0	0	0	0	3.22851e-05	0	0	0	0	0	0	0.00484277	0.000419707	0.00503648	0	0.000290566	0.00400336	0.000290566	0.000484277	0.00545619	0.000548847	0.000258281	0.000129141	6.45703e-05	0.000225996	6.45703e-05	3.22851e-05	0.000484277	0.000548847	0.00148512	0.000645703	0.00135598	0.000742558	0
Pseudomonas_aeruginosa	0	0.000129141	3.22851e-05	6.45703e-05	3.22851e-05	0	3.22851e-05	0	0.000129141	0.000161426	0.000161426	0.000161426	0.000161426	9.68554e-05	0.000193711	0.00684445	0.00523019	0	0.00329308	0.000193711	0.00267967	0.0113321	0.0109124	0.0113644	0.00929812	9.68554e-05	0.0162717	0.00364822	0.0175308	0.000548847	0.00122684	0	0.00119455	0.00106541	0.00100084	0.00852328	0.00371279	0.0118486	0.00694131	0.00397107	0.039291	0.000903984	9.68554e-05	0.00293795	3.22851e-05	9.68554e-05	0.000387422	0.00606961	0.00135598
Prevotella_buccalis	0.000516562	0.000484277	0.000581133	0.000516562	0.000387422	0.00200168	0.000193711	0.00180797	0.000419707	0.00820043	0.000419707	0.000225996	0.000225996	9.68554e-05	0.0097824	0.000581133	0.000355137	0	0.000290566	9.68554e-05	0.000129141	0	0	0	0	3.22851e-05	9.68554e-05	0.0816814	0.00242139	0.00332537	0.000968554	0.00519791	0.00142055	0.000710273	0.00125912	0.0314134	0.00267967	0	3.22851e-05	0.0015174	0.000387422	0.000936269	0.0017434	0.00361594	0.000129141	6.45703e-05	0.000419707	0.00232453	0.00432621
Veillonellaceae_bacterium_DNF00626	0.00274424	0.0062956	0.00439078	0.00277652	0.00510105	0.0108155	0.00187254	6.45703e-05	0.00274424	0.00119455	0.00235682	0.000355137	0.000710273	0.000419707	0.000258281	0.00584361	0.010751	0	0.000677988	0.0147866	0.000548847	0	0	0	3.22851e-05	0.00142055	0.0026151	0.0317686	0.00219539	0.00100084	0.00606961	0.169723	0.0811003	0.00490734	0.0128172	0.00962097	0.0167237	0.000419707	0	0.00432621	0.000225996	0.00723187	0.123006	0.0108801	0.000258281	0.000419707	0.000225996	0.00190482	0.00519791
Prevotella_disiens	0.00439078	0.00787757	0.00836185	0.00671531	0.0032608	0.0126881	0.0030348	0.00106541	3.22851e-05	0.008265	6.45703e-05	0.000225996	0.000129141	9.68554e-05	9.68554e-05	0.00603732	0.0117841	0	0.000258281	0.00700588	9.68554e-05	0.000129141	0	0	0	0.000387422	0.000645703	0.0382902	0.000742558	0.000871699	0.00451992	0.000290566	0.136405	0.00329308	0.0041325	0.00313166	0.00677988	3.22851e-05	0	0.000516562	3.22851e-05	0.000645703	0.0184348	0.00177568	0.000548847	0.000387422	0.000581133	0.000839414	0.00332537
Escherichia_coli	0.00196939	0.00397107	0.0107187	0.0026151	0.0106864	0.00471363	0.0200491	0.00384193	0.00280881	0.00561761	0.0143023	0	3.22851e-05	9.68554e-05	0.000129141	0.000129141	0.000129141	0	0.000290566	0.0032608	0.000161426	0.000193711	6.45703e-05	0.000161426	0.000161426	0.00112998	0.000129141	0.00145283	0.00400336	0.00171111	0.00293795	0	0.000645703	0.00774843	0.00403564	0.0112998	0.00355137	0	0.0111384	3.22851e-05	0.00464906	0	6.45703e-05	3.22851e-05	0.000161426	3.22851e-05	0.00319623	0	0.00581133
Methylobacterium_brachiatum	0	3.22851e-05	0	0	3.22851e-05	0	0	0	0	0	0	0	0	0	3.22851e-05	0	0	0	0	0.000290566	9.68554e-05	0	0	0	0	0.000419707	0	0.000387422	0.00129141	0.000387422	0.000419707	0	0	0	0	0	0	0	0	0	0.00129141	0.000193711	0	0.00455221	0	0	0	0	0.0633112
Ureaplasma_parvum	6.45703e-05	0.000290566	0.000193711	0.000129141	0.000322851	0.000290566	0	0.000193711	0	0.00229225	0	0.0422613	0.0283464	0.000936269	0.0753535	0.00132369	0.000903984	0	0.00106541	0.000129141	0.00471363	3.22851e-05	0.00138826	0.000742558	0	6.45703e-05	0.00103312	0.000290566	3.22851e-05	3.22851e-05	0	0.0047782	0	0	0	9.68554e-05	0	0.00158197	3.22851e-05	0.0266675	0	0.0403887	0.00190482	0.00225996	0.0267967	0.155937	0.088203	0.0619875	0.000193711
Prevotella_colorans	6.45703e-05	3.22851e-05	9.68554e-05	6.45703e-05	0	0.000161426	9.68554e-05	0	6.45703e-05	0.000774843	0.000161426	0.000290566	0.000225996	0.000161426	0.00119455	0.00148512	0.000516562	0	0.000742558	0.000451992	0.000355137	0.000936269	0	0	0	0.000225996	0.000387422	0.0243107	0.00129141	0.00158197	9.68554e-05	0.00100084	6.45703e-05	9.68554e-05	0.000161426	0.00332537	0.00271195	3.22851e-05	0	0.000807129	0	0.00164654	0.048912	0.000581133	0.00145283	3.22851e-05	0.000161426	0.000129141	0.00981468
Klebsiella_variicola	0.000451992	3.22851e-05	0.00284109	0.000322851	0.000129141	0.00410021	0.000355137	0.00213082	0	0.0039065	0.00380965	0.000161426	0.000290566	0.000258281	0.000258281	0.000322851	0.00674759	0	0.000581133	0.000193711	0.000613418	0.000225996	0.000225996	0.000193711	0.000322851	0.000355137	0	0.000516562	0	0.000871699	6.45703e-05	0	9.68554e-05	0.000225996	0.000645703	0.000807129	3.22851e-05	0.000161426	6.45703e-05	0	0	0	0	0	0	0	0	0	0
Porphyromonas_bennonis	9.68554e-05	9.68554e-05	0	3.22851e-05	0	0.000129141	0	0	0	0.000161426	0	0.000129141	9.68554e-05	9.68554e-05	9.68554e-05	0.000193711	9.68554e-05	0	0.000193711	0.00180797	0.000193711	0	0	0	0	0.000451992	6.45703e-05	0.00506877	0.000161426	0.000225996	0	3.22851e-05	3.22851e-05	3.22851e-05	3.22851e-05	0.000161426	0.000129141	0	0	6.45703e-05	6.45703e-05	0.00129141	3.22851e-05	0.00277652	3.22851e-05	0	0	3.22851e-05	6.45703e-05
Gemella_asaccharolytica	0	0	0	0	0	0	0	0	0	0	0	0	0	0	0	9.68554e-05	0	0	0	0	0	0	0	0	0	0	0	0	0	0	0	0.00571447	0	0	0	0	0	6.45703e-05	0	0	0	3.22851e-05	0	0	0.00229225	0.0047782	0.00248596	0.00387422	0
Lactobacillus_plantarum	0	0	0	0	3.22851e-05	0	3.22851e-05	0.000290566	0	0.0492994	0	0.000225996	0.000548847	9.68554e-05	0.000322851	0.000290566	0.00264738	0.00251824	0.0032608	0	0.00862013	0	0.000290566	6.45703e-05	0	0	0	0.00535933	9.68554e-05	3.22851e-05	0.000129141	0	0.000710273	0.000161426	0.000129141	0.000677988	0.000516562	0	0.000161426	0	9.68554e-05	0	0	0.000193711	0	0	0	3.22851e-05	0
Sneathia_amnii	0	0	0	0	0.00125912	0	0	0	0	0	0	0	0	0	0	0	0	0	0	0.000129141	0	0	0	0	0	3.22851e-05	0	0.000129141	0	0	0	0	0	0	0	0.000161426	0	0	0	0	0	0	0	0.000129141	0.000807129	0	0	0	0
Bacteroides_vulgatus	0.00774843	0.00245367	0.00319623	0.00523019	0.00671531	0.00377736	0.00516562	0.0471686	0.00332537	0.018338	0.00503648	0.000129141	3.22851e-05	6.45703e-05	0.000225996	0.000129141	0.000225996	0	0.000290566	0.000161426	3.22851e-05	0.00116227	0	0	0	6.45703e-05	0.00154969	0.00154969	0.00158197	0.00213082	0.000710273	0	0.000613418	0.000548847	0.00193711	0.00358365	0.000484277	3.22851e-05	0.000419707	3.22851e-05	0.00229225	0	0.000129141	3.22851e-05	0.00535933	0	0	0	9.68554e-05
Diaphorobacter_polyhydroxybutyrativorans	3.22851e-05	0.000677988	3.22851e-05	0	0.000129141	9.68554e-05	0.000516562	3.22851e-05	0.00142055	9.68554e-05	0.000581133	0	0	0	6.45703e-05	0.000258281	0.000225996	9.68554e-05	0.000355137	0.000807129	9.68554e-05	0.000225996	9.68554e-05	0.000129141	0.000290566	0.000258281	0.000807129	0.00700588	9.68554e-05	0.000193711	0.000129141	0	0.00158197	9.68554e-05	6.45703e-05	0.000161426	6.45703e-05	0.00193711	0	9.68554e-05	0	0	3.22851e-05	0.00116227	9.68554e-05	9.68554e-05	3.22851e-05	9.68554e-05	0.00490734
Campylobacter_ureolyticus	0.000225996	0.000193711	0.000387422	0.000290566	0.000677988	0.00196939	0.000161426	9.68554e-05	0	0.00193711	0.000161426	0.000355137	0.000484277	0.00119455	0.000903984	0.000807129	0.00132369	0	0.000839414	0.0158197	0.000322851	3.22851e-05	0	0	0	0.00148512	0.000258281	0.0244399	0.000839414	0.000581133	0.000936269	0.000968554	0.000193711	0.000581133	0.000774843	0.0372248	0.0015174	0	0	0.000290566	0.000290566	0.000839414	0.00439078	0.00471363	0.000290566	3.22851e-05	0	0.000677988	0.0091367
Anaerococcus_prevotii	0.000710273	0.000807129	0.000839414	0.000484277	0.00106541	0.00148512	0.000742558	0.000903984	6.45703e-05	0.00513334	3.22851e-05	0.000322851	0.000355137	0.000322851	0.00222767	0.00287338	0.000548847	0	0.000807129	0.0174985	0.000355137	0.00129141	0	0	0	0.00468135	0.00316394	0.0202428	0.00116227	0.000710273	0.00129141	0.00816814	0.000645703	0.00100084	0.00626332	0.00907213	0.00426164	0	0	0.00112998	0	0.00364822	0.000161426	0.00258281	0.000516562	0.000322851	0.000548847	0.00271195	0.00690902
Porphyromonas_sp_HMSC065F10	0	0	0	0	0	0	0	0.000419707	0	0.000387422	0	0.000581133	0.000548847	0.000484277	0.000807129	0.000936269	0.000968554	0	0.000968554	0.000774843	0.000613418	0	0	0	0	0.000258281	0.000193711	0.00823271	0.000129141	6.45703e-05	0	0	3.22851e-05	0	6.45703e-05	0	0.000225996	0	6.45703e-05	6.45703e-05	6.45703e-05	0.000322851	3.22851e-05	0.000290566	0.000161426	0	0	3.22851e-05	0
Porphyromonas_asaccharolytica	0.00206625	0.00313166	0.00167883	0.00206625	0.00161426	0.00845871	3.22851e-05	0.000871699	3.22851e-05	0.00284109	0	0	6.45703e-05	6.45703e-05	0.000193711	0.000290566	0.000225996	0	0.000258281	0.00193711	0.000129141	0.000355137	0	0	0	0.000258281	0.00280881	0.0041325	0.00222767	0.00184025	0.000129141	0.00406793	0.000161426	3.22851e-05	6.45703e-05	0.00112998	0.000968554	9.68554e-05	0	6.45703e-05	0.000387422	0.000129141	0.000290566	0.00193711	0	0	0	0	0.00177568
Ralstonia_pickettii	0.000581133	0.0021631	0.00100084	0.000516562	0.00116227	0.00161426	0.000451992	0.000774843	0.000677988	0.00255053	0.000484277	0.00219539	0.00180797	0.000936269	0.00280881	0.00758701	0.0140763	0.00203396	0.00774843	0.00439078	0.00952412	0.00797443	0.0164654	0.00723187	0.00581133	0.00284109	0.000807129	0.00154969	0.000968554	0.000613418	0.00187254	0.000742558	0.000710273	0.000581133	0.000645703	0.00535933	0.00164654	0.000225996	0.000742558	0.000387422	0.00138826	0.000355137	0.0015174	0.00184025	0.00109769	0.000677988	0.00129141	0.00116227	0.0163363
Cutibacterium_acnes	6.45703e-05	6.45703e-05	6.45703e-05	3.22851e-05	0.000419707	0.000548847	3.22851e-05	6.45703e-05	0.000258281	0.000290566	6.45703e-05	0.000225996	0.000484277	0.000516562	0.000129141	0.000258281	0.00306709	9.68554e-05	0.00461678	0.000355137	0.000613418	0.000129141	9.68554e-05	0.000161426	6.45703e-05	0.000387422	0.000322851	0.00119455	6.45703e-05	9.68554e-05	9.68554e-05	6.45703e-05	0	6.45703e-05	0	6.45703e-05	6.45703e-05	0	0	3.22851e-05	0	3.22851e-05	0	0.000129141	6.45703e-05	0	0	0.000161426	0.0212759
Lactobacillus_murinus	0	0	0	0	3.22851e-05	0	3.22851e-05	0	0	0	0	0	0	0	0	0	0	0	0	0.0119778	0	0	0	0	0	0.0176277	0	0.000161426	0.000516562	0.000129141	0	0	0	0	6.45703e-05	0	3.22851e-05	6.45703e-05	0	0	3.22851e-05	0	0	0	0	0	0	0	0.0112029
Brevundimonas_diminuta	0	0	0	0	0	0	0	0	0	0	0	6.45703e-05	0	0	0	9.68554e-05	3.22851e-05	0	0	0	6.45703e-05	0	0.000581133	0	6.45703e-05	0	0.00371279	0.00190482	0.000451992	0	6.45703e-05	0	0	0	0	0	0	0	0	0	0	0	3.22851e-05	0.00109769	0	0.000161426	0	0	0
Stenotrophomonas_acidaminiphila	0.000419707	0.00490734	0.00142055	0.000516562	0.00193711	0.00135598	0.00351908	0.000193711	0.00920127	0.000129141	0.00532705	3.22851e-05	0.000225996	6.45703e-05	6.45703e-05	9.68554e-05	0.000193711	0.000225996	0.000387422	0.000419707	6.45703e-05	0.000258281	9.68554e-05	0.000258281	6.45703e-05	0.000290566	0.000258281	0.00135598	0.000581133	0.00135598	0	0	0.000322851	9.68554e-05	6.45703e-05	6.45703e-05	0.000161426	0.000774843	0	9.68554e-05	0.000484277	3.22851e-05	3.22851e-05	0.000193711	9.68554e-05	0	3.22851e-05	0.000129141	0.0147866
Bacteroidales_bacterium_KA00251	0	3.22851e-05	0	0	0	0	0	0	0	0	0	0	0	0	0	0	0	0	0	0.00193711	0	0	0	0	0	0.000129141	9.68554e-05	0.000161426	0	0	0	0	6.45703e-05	3.22851e-05	0	0	3.22851e-05	0	0	0	0	0	0	0	0	0	0	0	0
Prevotella_corporis	0.00184025	0.00374508	0.00271195	0.00171111	0.00116227	0.00942726	3.22851e-05	0.000129141	0	0.000355137	9.68554e-05	3.22851e-05	0	0	0	0.00229225	0.000774843	0	3.22851e-05	0.000161426	0	0	0	0	0	9.68554e-05	0	0.0796152	0.000677988	0.000839414	0.00319623	0	0.000355137	0.000193711	0.000871699	0.00368051	0.000451992	0	0	0.000161426	0.000258281	0.00439078	0.000129141	0.00167883	0.000193711	0.000258281	0.000225996	0.00106541	0.000387422
Prevotella_melaninogenica	0	0	0	0	0	0	0	0	0	0	0	0	0	0	0	0	0	0	9.68554e-05	0.00225996	0	0	0	0	0	0.0902047	0	0	0	0	0	0	0	0	3.22851e-05	0	3.22851e-05	0.000322851	0	0	0	0	0	0	0	0	0	0	0.00665074
Porphyromonas_somerae	0	0	0	0	0	0	0	0	0	6.45703e-05	0	0	0	0	0	0	0	0	0	0.000129141	0	0	0	0	0	0	0.00112998	0	0.000258281	0.000290566	0	0	0	0	0	0	0	0	0	0	0.000161426	9.68554e-05	0	0	0	0	0	0	0
Porphyromonadaceae_bacterium_C941	0.000225996	0.000258281	3.22851e-05	0.000225996	0.000161426	0.000387422	0	0	0	0.000129141	0	0.000258281	0.000258281	0.000355137	0.000387422	0.000710273	0.00106541	0	0.000516562	0.000161426	0.000451992	0.00164654	0	0	0	0	0.000355137	0.000129141	0	0	0	0.0021631	0	0	0	0	0	6.45703e-05	0	0	0	6.45703e-05	0	0	0	0	0	0	0
Pseudomonas_balearica	0	9.68554e-05	6.45703e-05	6.45703e-05	3.22851e-05	3.22851e-05	0.000129141	0	6.45703e-05	0	0	9.68554e-05	6.45703e-05	3.22851e-05	0.000129141	3.22851e-05	0.000548847	0.000193711	0.000677988	0.00129141	3.22851e-05	0.000322851	0.000677988	0.000290566	0.000161426	0.000968554	0	9.68554e-05	6.45703e-05	0.00112998	0.000258281	0	0.00229225	0.000322851	0.000161426	0.000161426	0.000451992	0	0	0	0	0	0	6.45703e-05	0	0	0	0	0.00300252
Castellaniella_defragrans	0.000613418	0.00400336	0.00119455	0.000419707	0.00222767	0.00103312	0.00297023	9.68554e-05	0.00487506	0	0.00338994	0.000258281	0.000193711	0.000161426	9.68554e-05	0.000548847	0.000968554	0.000193711	0.000645703	0.000742558	0.000161426	0.000129141	0.000258281	0.000258281	0.000516562	0.000903984	0.000258281	0.000936269	3.22851e-05	0.00103312	0.00142055	0	0.000903984	0.000161426	0.000161426	0.000129141	6.45703e-05	0	0	0	6.45703e-05	0	0	0.000451992	0	0	3.22851e-05	3.22851e-05	0.0056499
Anaerococcus_lactolyticus	0.00180797	0.00258281	0.00145283	0.00142055	0.00222767	0.0106864	0.000161426	0.000581133	9.68554e-05	0.00393879	0	0.00154969	0.00184025	0.00258281	0.00306709	0.00581133	0.0030348	9.68554e-05	0.00384193	0.00267967	0.00129141	0.000451992	3.22851e-05	0	0.000193711	0.00125912	0.00122684	0.00138826	0.00184025	0.000936269	0.00196939	0.00200168	0.014948	0.00158197	0.00545619	0.00300252	0.00516562	0	0	0.00190482	0.000129141	0.00200168	0.0686059	0.000871699	0.000581133	9.68554e-05	0.000451992	6.45703e-05	0.00584361
Bacteroides_fragilis	0	0.000322851	6.45703e-05	3.22851e-05	0	3.22851e-05	0.000322851	0.000742558	0.000290566	6.45703e-05	0.000161426	0	0	0	6.45703e-05	0	0	0	0	0.00400336	0	0.000742558	0	0	0	0.000613418	0.000613418	3.22851e-05	0.000516562	0.000484277	0	3.22851e-05	0.000322851	0	0.000161426	0	0.000129141	0	0	0	6.45703e-05	0.000451992	0	0.00116227	0	0	0	0	0.000710273
Blautia_sp_YL58	0.000225996	0	0.000387422	3.22851e-05	6.45703e-05	0	0	0.000193711	0	0	0.000419707	0	3.22851e-05	0	0	3.22851e-05	3.22851e-05	0	0	0.00997611	0	0	0	0	0	0.0129786	0	0.00264738	0	0.000290566	0	0	0	9.68554e-05	0.000193711	0.000581133	0.000290566	0	0	0	0	0	0	3.22851e-05	9.68554e-05	0	0	0	0
Mobiluncus_curtisii	0.000129141	0.000129141	0.000161426	0.000129141	0.000129141	0.000903984	6.45703e-05	0.000161426	3.22851e-05	0.00125912	0	9.68554e-05	0.000161426	9.68554e-05	0.000161426	0.000129141	0.000322851	0	0.000129141	0.000355137	0.000193711	0	0	0	0	0.000225996	0.000387422	0.000936269	0.000129141	9.68554e-05	6.45703e-05	0	0.000742558	9.68554e-05	6.45703e-05	9.68554e-05	0	0	0	0.000193711	3.22851e-05	0.00158197	0.00184025	0.00293795	6.45703e-05	3.22851e-05	0	9.68554e-05	9.68554e-05
Scardovia_wiggsiae	0	0	0	0	0	0	0	0	0	0	0	0	0	0	0	0	0	0	0	0	0	0	0	0	0	0	0	0	0	0	0	0	0	0	0	0	0	0	0	0	0	0	0	0	0	0	0	0	0
Corynebacterium_tuberculostearicum	9.68554e-05	3.22851e-05	6.45703e-05	6.45703e-05	0.000193711	6.45703e-05	3.22851e-05	0.000484277	0	0.000290566	0	0	0.000129141	3.22851e-05	0	6.45703e-05	0.000322851	0	0.000290566	0.000161426	3.22851e-05	9.68554e-05	0	0	0	0.000129141	0.000258281	0.000774843	0.000807129	0.000516562	0.00177568	3.22851e-05	0.000807129	0.00203396	0.00222767	0.064764	0.00297023	3.22851e-05	0.000484277	3.22851e-05	0.000613418	3.22851e-05	0.000161426	0.000451992	3.22851e-05	9.68554e-05	6.45703e-05	0.000193711	0.000645703
Veillonella_montpellierensis	0	0	0	0	0	0	0	0	0	0	0	6.45703e-05	3.22851e-05	0	0	0.00245367	0.000129141	0	6.45703e-05	6.45703e-05	0.000161426	0	0	0	0	9.68554e-05	0	0.000129141	0	0	0	0	0	0	0	0	0	0.000355137	0	3.22851e-05	0	0.00116227	3.22851e-05	0.000258281	0	0	0.000258281	3.22851e-05	0
Comamonas_denitrificans	0.000742558	0.000161426	0.000290566	0	0.000193711	0.000225996	0.000129141	6.45703e-05	0.000161426	0	9.68554e-05	0	0.000129141	0.000161426	3.22851e-05	0.000161426	0.00200168	0.000193711	0.000129141	0.00193711	6.45703e-05	0.000193711	0.000129141	0.000258281	0.000355137	0.00125912	0.00387422	0.007813	0.000322851	0.000484277	0.000258281	0	0.000548847	0.000419707	9.68554e-05	0.000129141	0.000322851	6.45703e-05	0.000193711	0.000387422	0.000936269	3.22851e-05	0	0.00112998	6.45703e-05	0.000258281	0.000129141	0.000290566	0.0238264
Coriobacteriales_bacterium_DNF00809	0	0	0	0	0	0	0	0	0	0	0	0	0	0	0	0	0	0	0	0	0	0	0	0	0	0	0	6.45703e-05	0	0	0	0	0	0	0	3.22851e-05	0	9.68554e-05	0	0	0	3.22851e-05	0	6.45703e-05	0.000936269	0.000742558	0.00103312	0.000774843	0
Anaeroglobus_geminatus	0.000419707	0.000581133	0.000903984	0.000581133	0.000936269	0.00829728	9.68554e-05	6.45703e-05	0	0.000355137	0.000290566	0.000258281	0.000322851	0.000193711	0.000419707	0.000258281	0.008039	0	0.000387422	0	0.000355137	0.00122684	3.22851e-05	0	0	6.45703e-05	0	0.000258281	0.000161426	0.000161426	0.00116227	0	6.45703e-05	6.45703e-05	0.000161426	0.00109769	0.000129141	0	0	9.68554e-05	0	0	0.000161426	0	0	6.45703e-05	3.22851e-05	0.000710273	0.000129141
Paenibacillus_validus	3.22851e-05	0	0	0	0	3.22851e-05	0	3.22851e-05	0	0	0	6.45703e-05	0.000387422	3.22851e-05	6.45703e-05	6.45703e-05	0.00600504	0.00129141	0.000161426	0.000290566	0.000129141	0	0	0	0	0.000129141	0.000774843	0.00154969	0	0	0	0	0	0	0	0	0	0	0	0.000129141	0	0	0	0.000516562	0.00122684	0	0.000451992	0.000290566	0
Weissella_cibaria	0	0	0	0.000129141	0	9.68554e-05	0	3.22851e-05	0	0.0117195	0	0	0	0	0	0	0	0	0	0.000613418	0	0	0	0	0	6.45703e-05	0	0.00732873	0.000129141	0.000548847	0.000225996	0	0.000807129	0.000419707	0.000355137	0.00119455	0.000871699	0	3.22851e-05	0	0	0	0	0.000225996	0	0	0	0	0
Brevundimonas_vesicularis	0	0	0	0	0.000193711	3.22851e-05	0.000161426	3.22851e-05	0.000129141	0.000161426	0.000129141	0.000322851	0.000193711	0.000322851	0.000290566	0.000419707	0.0109124	0.00513334	0.000548847	0.00116227	0.000290566	6.45703e-05	0.00203396	3.22851e-05	6.45703e-05	0.000258281	0.000677988	0.00138826	3.22851e-05	0	0.000548847	0	0	0	3.22851e-05	0	0	0	0	0	0	3.22851e-05	0	0.000193711	0.000193711	0	0.000290566	9.68554e-05	0
Asaia_bogorensis	0	0	0	0	0	0	0	0	0	3.22851e-05	0	0	0	0	0	0	0	0	0.000807129	0	0.000548847	0.000710273	0.000355137	0.000387422	0.000419707	0	0	0	0	0	0	0	0	0	0	0	0	0	0	0	0	0	0	0	0	0	0	0	0
Jonquetella_anthropi	0.00355137	0.00400336	0.00319623	0.00335765	0.00455221	0.048912	3.22851e-05	0	3.22851e-05	0	0	0	0	0	0	0	0	0	0	0	0	0	0	0	0	0	0	0.00209853	0	0	0	0	0	0	0	0	0	0	0	0.000129141	3.22851e-05	3.22851e-05	0	0.000129141	0	0	0	6.45703e-05	0
Citrus_maxima	3.22851e-05	9.68554e-05	3.22851e-05	0	0.0279589	0.0406147	0.0387422	0.000258281	0.0310906	0.000193711	0.0483631	6.45703e-05	6.45703e-05	9.68554e-05	0	0	0.000710273	0.000419707	9.68554e-05	6.45703e-05	3.22851e-05	0	6.45703e-05	3.22851e-05	3.22851e-05	3.22851e-05	0	6.45703e-05	0	0.00361594	0	6.45703e-05	0	0	3.22851e-05	0	0	0	0	3.22851e-05	0	0	0	0	0	0	6.45703e-05	6.45703e-05	0
Moryella_sp_KHD1	0.00184025	0.00180797	0.0017434	0.00154969	0.00206625	0.00771615	3.22851e-05	0	6.45703e-05	0	9.68554e-05	0	0	0	0	0	0	0	0	0	0	0	0	0	0	0	0.00106541	0.000161426	0.00148512	0.000774843	0	0.000710273	0	0	0	3.22851e-05	0.00322851	0.000161426	0	0	0	0	0	0	0.000193711	0	3.22851e-05	6.45703e-05	0
Fusobacterium_periodonticum	0	3.22851e-05	0.000225996	0	0.000322851	0.000161426	0	0.000193711	0	0.00122684	6.45703e-05	0.000484277	0.000355137	0.000419707	0.000355137	0.000807129	0.000677988	0	0.000613418	0.000451992	0.000548847	0.000807129	0	0	0	0	3.22851e-05	3.22851e-05	3.22851e-05	6.45703e-05	0.000516562	0.000193711	3.22851e-05	0	0.000258281	0.000225996	0.000129141	3.22851e-05	0	0	3.22851e-05	0	0	0.000161426	6.45703e-05	3.22851e-05	0	6.45703e-05	0.00345451
Peptoniphilus_duerdenii	0.000613418	0.000484277	0.000419707	0.000387422	0.000581133	0.00245367	0	0.000451992	0	0.00132369	0	3.22851e-05	0.000225996	0.000129141	9.68554e-05	0.000484277	0.000161426	0	0.000322851	0.000807129	9.68554e-05	0	0	0	0	0.000645703	9.68554e-05	0.000322851	6.45703e-05	0	0.000129141	0	0.000807129	0.000225996	0.00190482	0.000225996	0.000387422	0	0	9.68554e-05	0	0.000129141	0.00161426	0	0	0	0	3.22851e-05	0
Cetobacterium_sp_ZOR0034	0	0	0	0	0	0	0	0	0	0	0	0.00471363	0.00723187	0.00484277	0.00603732	0.00471363	9.68554e-05	0.0435527	0.000129141	0	0.00610189	0.00790986	0.0058759	0.00755472	0.00707045	0	0	0	0	0	0	0	0	0	0	0	0	0	0	0	0	0	0	0	0	0	0	0	0
Veillonellaceae_bacterium_KA00182	0	0	0	0	0	0	0	0	0	0	0	0	0	0	0	0	0	0	0	0	0	0	0	0	0	0	0	0	0	0	0	0	0	0	0	0	0	0	0	0	0	0	0	0	0	0	0	0	0
Pseudomonas_azotoformans	0	0	3.22851e-05	0	0	0	0	0	3.22851e-05	3.22851e-05	3.22851e-05	9.68554e-05	0.000839414	3.22851e-05	3.22851e-05	0.000968554	0.00991154	3.22851e-05	0.0117195	0	0.00287338	0.00535933	0.00561761	0.00820043	0.00519791	0	0	0	0	3.22851e-05	0	3.22851e-05	0	0	0	0	0	0	0	0	0	0	0	0	0	0	0	0	0
Arcanobacterium_hippocoleae	0	0	0	0	0	0	0	0	0	0	0	0	0	0	0	0	0	0	0	0	0	0	0	0	0	0	0	0.000225996	0	0	0	0	0	0	0	0	0	0	0	0	0	0	0	0.000258281	0	0	0	0	0
Lactobacillus_reuteri	0	0	0	0	0	0	0	0.00271195	0	0.00209853	0	0.00251824	0.00419707	0.000129141	0.000290566	0.000193711	3.22851e-05	0	0.00145283	0.0102021	0.00109769	0.00145283	0.000193711	0.000225996	3.22851e-05	0.00745787	0.000161426	0.000290566	0	0	0.000129141	6.45703e-05	0.000129141	0.000225996	0.00322851	0.00248596	0.000807129	6.45703e-05	0	0.000839414	0	0.00319623	0.000225996	0.000258281	0.000129141	0.00109769	0.000225996	0.000968554	0.00267967
Dialister_micraerophilus	0.000355137	0.000548847	0.000807129	0.000484277	0.000613418	0.00316394	3.22851e-05	3.22851e-05	0	0.000516562	0	0.000129141	6.45703e-05	6.45703e-05	0.00142055	0.000710273	0.000516562	0	6.45703e-05	0.00455221	9.68554e-05	9.68554e-05	0	0	6.45703e-05	0.00293795	0.000225996	0.0201136	0.00171111	0.000677988	0.00545619	0.00313166	0.0095564	0.00206625	0.00623103	0.0132692	0.0352554	0.000129141	0.000645703	0.000451992	0.000516562	0.000355137	0.00865242	0.00154969	0.00142055	0.000677988	0.000742558	0.000839414	0.00187254
Dialister_propionicifaciens	0.000710273	0.000645703	0.00119455	0.000645703	0.000903984	0.00403564	0.000322851	0.000484277	0.000258281	0.00167883	0.000807129	9.68554e-05	0.000129141	3.22851e-05	0.000193711	6.45703e-05	6.45703e-05	0	6.45703e-05	0.000322851	9.68554e-05	0.000161426	0	0	0	0.000129141	6.45703e-05	0.00516562	0.000355137	0.000161426	0.000484277	0.000613418	0	0	6.45703e-05	0.000290566	0.000677988	0	0	9.68554e-05	0	0.000225996	6.45703e-05	0.00103312	0.000225996	9.68554e-05	0.000161426	9.68554e-05	0.00187254
Dialister_sp_Marseille-P5638	3.22851e-05	0.00832957	3.22851e-05	0.000129141	9.68554e-05	9.68554e-05	0.0168528	0.00571447	0.00497191	0.00636017	9.68554e-05	0	0	0	0	0	0	0	0	0	0	0	0	0	0	0	0.00164654	0	6.45703e-05	0	0.000710273	0	0	0.000677988	0.00603732	0.00558533	0	0	0.000613418	0	0.000742558	0	0	0	3.22851e-05	0.00513334	0	0	0
Clostridiales_bacterium_KA00274	9.68554e-05	6.45703e-05	6.45703e-05	0	6.45703e-05	3.22851e-05	0	0	0	0	0	0	0	0	0	0	0	0	0	0	0	0	0	0	0	0	0	0	0	0	0	0	0	0	0	0	0	0	0	0	0	0	0	0	0	0	0	0	0.000419707
Faecalibacterium_prausnitzii	0.0228902	0.022987	0.00119455	0.0165946	0.00761929	0.0164009	0.00190482	0.030348	0.0129786	0.0151417	0.000968554	3.22851e-05	0.000161426	0.000225996	0.000258281	0.000258281	0.000258281	0	0.000225996	0	0.000129141	0	0	0	0	0	0.00387422	3.22851e-05	0.00448763	0.00274424	0.00406793	0	0.000839414	0.00694131	0.00112998	0.00380965	0.000903984	0.000387422	0.00523019	0	0.00568219	0	0.00193711	0	0.00555304	0.00132369	0.00374508	0	9.68554e-05
Akkermansia_muciniphila	0	6.45703e-05	0.000322851	6.45703e-05	9.68554e-05	0.0108478	0.00290566	0.000613418	0	0.000484277	0.000258281	0	0	0	0	0	0	0	0	0.00219539	0	0.000322851	0	0	0	0.00119455	0	6.45703e-05	3.22851e-05	0	0.000161426	0	9.68554e-05	6.45703e-05	0.000193711	0.00374508	0.000710273	9.68554e-05	0	0	0.000677988	0	0	0	0	0	0	0	0.00148512
Bacteroides_stercoris	0.000839414	0.000258281	0.00280881	0.00448763	6.45703e-05	0.00222767	0.00100084	0.0306063	0.000516562	0.000193711	0.00497191	3.22851e-05	3.22851e-05	3.22851e-05	0	0.000193711	0	0	0	0	0	0	0	0	0	0	0.000258281	9.68554e-05	0.00293795	0.000225996	0.000871699	0	0	0.000129141	0	0.000129141	3.22851e-05	0	0.000129141	0	0	0	0.000161426	0	0.00129141	0	0	0	6.45703e-05
Leuconostoc_pseudomesenteroides	0	0	0	0	0	0	0	0	0	0.0116549	0	0	0	0	0	0	0	0	0	0	0	0	0	0	0	0	0	0	0	0	0	0	9.68554e-05	0	0	0	0	0	0	0	0	0	0	0	0	0	0	0	0
Bacillus_cellulasensis	0	0	0	0	0	0	0	0	0	0	0	0.0232453	9.68554e-05	0	3.22851e-05	3.22851e-05	3.22851e-05	0	0	0	0	3.22851e-05	0.0283464	3.22851e-05	6.45703e-05	0	0	0	0	0	0	0	0	0	0	0	0	0	0	0	0	0	0	0	0	0	0	0	0
Enterobacteriaceae_bacterium_Acj_122	0	0	0	0	0	0	0	0	0	0	0	0	6.45703e-05	0	0.0171434	9.68554e-05	0.0116227	0	0.00852328	0	3.22851e-05	0	0	0	3.22851e-05	0	0	0	0	0	0	0	0	0	0	0	0	0	0	0	0	0	0	0	0	0	0	0	0
Haematospirillum_jordaniae	0	0	0	0	0	0	0	0	0	0	0	0	0	0	0	0	0	0	0	0	0	0	0	0	0	0	0	0	0	0	0	0	0	0	0	0	0	0	0	0	0	0	0	0	0	0	0	0	0
Providencia_stuartii	0.000129141	0.00106541	0	0	0	0	0.000968554	0	0.00167883	0	0.00116227	0	3.22851e-05	0	6.45703e-05	0	0	0	0	0.000484277	0	3.22851e-05	3.22851e-05	0	0	0.000290566	0.00200168	0.00112998	0	6.45703e-05	0	0	3.22851e-05	0	6.45703e-05	6.45703e-05	3.22851e-05	0	0	6.45703e-05	0	3.22851e-05	0	0.000419707	0	9.68554e-05	6.45703e-05	3.22851e-05	0.00145283
Ruminococcus_sp_N15.MGS-57	0.00732873	0.00125912	0.0056499	0.000871699	0.000516562	0.00145283	0.000613418	0.00426164	0.000968554	0.0272487	0.00723187	0	3.22851e-05	6.45703e-05	3.22851e-05	6.45703e-05	9.68554e-05	0	6.45703e-05	0	0.000161426	3.22851e-05	3.22851e-05	0	3.22851e-05	0	0.000322851	0.000225996	0.000903984	9.68554e-05	0.000710273	0	3.22851e-05	0.00190482	0.000258281	9.68554e-05	0.000161426	3.22851e-05	0.00193711	0	0.00145283	0	0	3.22851e-05	0.000193711	0.000129141	6.45703e-05	0	0
Acinetobacter_sp_CIP_53.82	0	0	0	0	0	0	0	0	0	0.000290566	0	0	6.45703e-05	0	0	0.000645703	0.000484277	0	0.000355137	0	0.000451992	0.00103312	0.00112998	0.000968554	0.00119455	0	0.00432621	0.00106541	0.000839414	0	0	0	0.000871699	9.68554e-05	6.45703e-05	0.000516562	0.000193711	0	0.000387422	0	0.00119455	9.68554e-05	0	0.000129141	0	0	3.22851e-05	3.22851e-05	0
Corynebacterium_amycolatum	0	0	0	0	0	0.000129141	3.22851e-05	0	0	3.22851e-05	0	6.45703e-05	3.22851e-05	0	3.22851e-05	3.22851e-05	0.000161426	0	6.45703e-05	0.00229225	9.68554e-05	0.000129141	3.22851e-05	9.68554e-05	9.68554e-05	0.000129141	6.45703e-05	0.000193711	0.000161426	6.45703e-05	0.000161426	3.22851e-05	0.000290566	0.000161426	3.22851e-05	0.000774843	0.000387422	0	0	0	0.000225996	0	0.000161426	6.45703e-05	6.45703e-05	3.22851e-05	0.000129141	6.45703e-05	0.000290566
Helicobacter_bilis	0	0	0	0	0	0	0	0	0	0	0	0	0	0	0	0	0	0	0	0	0	0	0	0	0	0	0	0.000129141	0	0	0	0	0	0	0	0	0.000645703	0	0	0	0	0	0	0	0	0	0	0	0.000129141
Megasphaera_elsdenii	0.000161426	0.000193711	0	0.000903984	9.68554e-05	3.22851e-05	0.0121392	0	0.000161426	3.22851e-05	0	0	0	0	0	0	0	0	0	9.68554e-05	0	0	0	0	0	6.45703e-05	0	0	0.000322851	0	0.00297023	0	0	9.68554e-05	0	0	3.22851e-05	0	0.000193711	0	0	0	3.22851e-05	0	0	0.00555304	0.000839414	0	0
Acinetobacter_sp_SWBY1	0	0	0	0	0	0	0	0	0	0	0	0	0	0	6.45703e-05	0.000129141	0.000193711	0	0.000193711	0	0.000129141	0.000322851	0.000225996	0.000355137	0.000258281	0	0.00171111	9.68554e-05	0.000225996	0	6.45703e-05	0	0.000516562	3.22851e-05	9.68554e-05	0.00122684	6.45703e-05	0	6.45703e-05	3.22851e-05	0.000581133	6.45703e-05	0	6.45703e-05	0	0	0	3.22851e-05	0.000161426
Moryella_indoligenes	0	0	9.68554e-05	0	0	0	0	0	0	0	0	0	0	0	0	0	0	0	0	0	0	0	0	0	0	0	0	0.000129141	0	0	0	0	0	0	0	0	0	0	0	0	0	0	0	0	0	0	0	0	0
Campylobacter_hominis	0.000355137	0.000548847	0.000225996	0.000258281	0.000548847	0.00351908	6.45703e-05	0	6.45703e-05	0	3.22851e-05	0	0	0	0	0	0	0	0	0.000129141	0	0	0	0	0	3.22851e-05	9.68554e-05	9.68554e-05	0	0	0	0	0	0	0	0	0	0	0	0	3.22851e-05	0.000258281	0	6.45703e-05	0	0	0	0	0
Lactobacillus_jensenii	9.68554e-05	0.000129141	0.000129141	0.000871699	0.000129141	6.45703e-05	0	0	0	0	6.45703e-05	0.000451992	0	0	0	0	0	0	0	0	0	0	0	0.000129141	3.22851e-05	0	3.22851e-05	0.000129141	0	0	0	0.000129141	9.68554e-05	0	0	0.000903984	0	0	0.000225996	0.000129141	0.000645703	0	0	3.22851e-05	0	3.22851e-05	0	0	3.22851e-05
Lactobacillus_ruminis	0	0	0	0	0	0	0	0.0205334	0	0	0	0	0	0	0	0	0	0	0	0	0	0	0	0	0	0	0	0	0	0	0	0	0	0	0	0	0	0	0	0	0	0	0	0	0	3.22851e-05	0	0	0
Brevundimonas_bullata	0	0	0	0	0	0	0	0	0	6.45703e-05	0	3.22851e-05	0	9.68554e-05	0	3.22851e-05	0.00251824	0.000355137	6.45703e-05	9.68554e-05	9.68554e-05	0	0	0	3.22851e-05	3.22851e-05	9.68554e-05	0.000258281	0	0	6.45703e-05	0	0	0	0	0	0	0	0	0	0	0	0	0	0	0	0.000161426	0	0.000193711
Elizabethkingia_anophelis	0	0	0	0	0	0	0	0	0	0	0	0	0	0	0	0	0	0	0	0	0	0	0	0	0	0	0	0	0	0	0	0	0	0	0	0	0	0	0	0	0	0	0	0	0	0	0	0	0
Rothia_aeria	0	0	0	0	0	0	0	0	0	0	0	0	0	0	0	3.22851e-05	0.000225996	0	0.000129141	0	0	0	0	0	0	0	0	0	0	0	0	0	0	0	3.22851e-05	0	0	0	0	0	0	0	0	0	0	0	0	0	3.22851e-05
Bacteroides_uniformis	0.00248596	0.0032608	0.00116227	0.00419707	0.000387422	0.00196939	0.00322851	0.00965326	0.00422935	0.00306709	0.00187254	0.000129141	0	6.45703e-05	9.68554e-05	6.45703e-05	0.000290566	0	0.000451992	0	0.000129141	0	0	0	0	0	0.000903984	0	0.000355137	0.00284109	9.68554e-05	0	0.000161426	0.000742558	0	9.68554e-05	9.68554e-05	9.68554e-05	0.000742558	0	0.00148512	0	0.000258281	0	0.000484277	0.000451992	0	0	0.000613418
Peptoniphilus_lacrimalis	0.000161426	0.000193711	9.68554e-05	0.000225996	0.000451992	0.000774843	0.000161426	3.22851e-05	0	0.000387422	6.45703e-05	3.22851e-05	6.45703e-05	0.000129141	0.000225996	0.000193711	0.000387422	0	0.000193711	0.000290566	9.68554e-05	0.000677988	0	0	0	0.000129141	9.68554e-05	0.00248596	0.000322851	0.000225996	0.000322851	0.000387422	0.000451992	6.45703e-05	0.000129141	9.68554e-05	0.000193711	0	0	0.000161426	0	0.000225996	0.00213082	0.000322851	0	0.000129141	6.45703e-05	0.000193711	6.45703e-05
Helicobacter_pylori	0	0	0	0	0	0	0	0	0	0	0	0	0	0	0	0	0	0	0	0	0	6.45703e-05	0	0	0	0	0	0	0	0	0	0	0	0	0	0	0	0	0	0	0	0	0	0	0	0	0	0	3.22851e-05
Bacteroides_coprocola	0.000871699	0.00316394	0	0.000645703	0.000710273	0.000258281	0	0.0131723	0.00313166	0.00871699	0	0.000387422	0.000387422	0.000193711	0.000613418	0.000484277	0.000613418	0	0.000839414	0	0.000258281	0	0	0	0	0	0.000161426	0.00112998	0	0	0	0	0	0.000129141	0	0	0	0.000258281	6.45703e-05	0	0	0	0.000322851	3.22851e-05	0	0.000290566	0.000451992	0	0
Prevotella_sp_DNF00663	0	0	0	0	0	0	0	0	0	0	0	0	0	0	0	0	0	0	0	9.68554e-05	0	0	0	0	0	0.000193711	0.000290566	0	9.68554e-05	0	0	0	0	0	0	0	0	0	0	0	0	0	0	0	0	0	0	0	0
Parabacteroides_distasonis	0.00103312	0.000677988	0.000387422	0.00374508	0.000322851	0.00277652	0.00145283	0.00245367	0.000871699	0.000258281	0.000516562	0	0	3.22851e-05	0	6.45703e-05	0	0	3.22851e-05	3.22851e-05	3.22851e-05	0	0	0	0	0	0.000322851	0.000129141	0.000161426	0	0.000161426	0	0.000451992	0.000258281	9.68554e-05	0.000484277	0.000225996	6.45703e-05	0.000387422	0	0.000290566	9.68554e-05	3.22851e-05	3.22851e-05	0.000451992	3.22851e-05	6.45703e-05	0	9.68554e-05
Carnobacterium_divergens	0	0	0	0	0	0	0	0	0	0	0	0	0	0	0	6.45703e-05	3.22851e-05	0	0	0	0	0	3.22851e-05	0	0	0	0.00571447	0	3.22851e-05	0	0.00432621	0	0.0191128	3.22851e-05	0	0	0	0	0	0	0	0	0	0	3.22851e-05	0.0104281	3.22851e-05	0	0
Corynebacterium_sp_NML98-0116	6.45703e-05	3.22851e-05	0	0	0	9.68554e-05	3.22851e-05	0	0	9.68554e-05	3.22851e-05	3.22851e-05	3.22851e-05	6.45703e-05	3.22851e-05	0.000161426	0.000290566	0	0.000355137	0	0.000129141	0	0	0	3.22851e-05	0	0	0	9.68554e-05	3.22851e-05	9.68554e-05	0	3.22851e-05	0.000193711	0.000225996	0.00619875	9.68554e-05	0	0	0	0	0	0.000193711	6.45703e-05	6.45703e-05	6.45703e-05	3.22851e-05	0	0.000290566
Rhodococcus_hoagii	0	0	0	0	0	0	0	0	0	0	0	0	0.0184348	6.45703e-05	6.45703e-05	9.68554e-05	6.45703e-05	0	0.000129141	0	9.68554e-05	9.68554e-05	0	0.0173694	0.000129141	0	0	0	0	0	0	0	0	0	0	0	0	0	0	0	0	0	0	0	0	0	0	0	0
Porphyromonas_endodontalis	0	0	0	0	0	0	0	0	0	0	0	0	0	0	0	0	0	0	0	0	0	9.68554e-05	0	0	0	0	0	0	0	0	0	0	0	0	0	0	0	0	0	0	0	0	0	0	0	0	0	0	9.68554e-05
Sutterella_sanguinus	0	0	0	0	0	0	0	0	0	0	0	0	0	0	0	0	0	0	0	0	0	0	0	0	0	0	0	0	0	0	0	0	0	0	0	0	0	9.68554e-05	0	0	0	0	0	0	0	0	0	0	0
Corynebacterium_striatum	0	0	0	0	0	0	0	0	0	0	0	0	0	0	0	0	3.22851e-05	0	6.45703e-05	9.68554e-05	0.000161426	3.22851e-05	3.22851e-05	9.68554e-05	3.22851e-05	0.000258281	0	0	0	0	0	0	6.45703e-05	0	0	0.00109769	6.45703e-05	0	6.45703e-05	0	0	0.000161426	0	0.000258281	0	0	0	0	3.22851e-05
Clostridiales_bacterium_KA00134	0	0	0	0	0	0	0	0	0	0	0	0	0	0	0	0	0	0	0	0.000225996	0	0	0	0	0	0.000193711	0	0	0	0	0	0	0	0	0	0	0	0	0	0	0	0	0	0	0	0	0	0	0
Romboutsia_ilealis	0.000129141	0.000322851	0.000193711	0.000258281	0.000161426	6.45703e-05	3.22851e-05	0.0152386	0.000258281	0.0173048	0.000548847	0	0	0	0	9.68554e-05	0.000225996	0	0.000129141	0	6.45703e-05	0.000193711	0.000129141	0.000129141	0.000129141	0	0.000193711	6.45703e-05	0.000355137	9.68554e-05	6.45703e-05	0	9.68554e-05	6.45703e-05	0.000581133	0.000710273	0.00138826	0	6.45703e-05	0	0.000193711	0	0.000225996	0.000129141	0	0.000161426	6.45703e-05	0	0.00306709
Lolium_perenne	0	0	0	0	0	0	0	0	0	0	0	0	0	0	0	0	0	0	0.000161426	0	0	0	0	0	0	0	0	0	0.000193711	0.000839414	6.45703e-05	0	0.000193711	0.000258281	0.000387422	3.22851e-05	0.000161426	0	6.45703e-05	0	3.22851e-05	0	0	0	0	0	6.45703e-05	0	0
Cedecea_neteri	0	3.22851e-05	0.000871699	0.000129141	0.000161426	0	0.000419707	0.000903984	6.45703e-05	0.000355137	0.00112998	0	0	0	0	0	0	0	0	0	0	0	0	3.22851e-05	0	0	0	0	0	0.000129141	6.45703e-05	0	6.45703e-05	9.68554e-05	0.000581133	0.000451992	3.22851e-05	3.22851e-05	0.000677988	0	0.000871699	0	0	0	0	3.22851e-05	0	0	0.000193711
Gilliamella_apicola	0	0	0	0	0	0	0	0	0	0	0	0	0	0	6.45703e-05	0.0163686	0.00235682	0	0.00422935	0	0	0	0	3.22851e-05	0	0	0	0	0	0	0	0	0	0	0	0	0	0	0	0	0	0	0	0	0	0	0	0	0
Bowmanella_pacifica	0	0	0	0	0	0	0	0	0	0	0	3.22851e-05	0.0105895	0	0	9.68554e-05	6.45703e-05	0	3.22851e-05	0	3.22851e-05	6.45703e-05	0	0.0163363	6.45703e-05	0	0	0	0	0	0	0	0	0	0	0	0	0	0	0	0	0	0	0	0	0	0	0	0
Criibacterium_bergeronii	6.45703e-05	0	3.22851e-05	0	3.22851e-05	0.000193711	3.22851e-05	0	0	0	0	0	0	0	0	0	0	0	0	3.22851e-05	0	0	0	0	0	6.45703e-05	0.000193711	0	0.000322851	0.000290566	0.000129141	0	0	0	0	0	0	0	0	0	0.000839414	0	0	0	0	0	0	0	0
Moraxella_osloensis	0	0	0	0	9.68554e-05	0	0	0	0	0	0	6.45703e-05	3.22851e-05	0	0	0.000129141	0.000742558	0	0.000903984	0.000225996	0.000322851	0.000516562	0.000645703	0.000387422	0.000548847	0.000387422	0.00180797	0.000258281	0.000258281	0	6.45703e-05	0	0	3.22851e-05	0.000129141	0	3.22851e-05	0	3.22851e-05	0	0.000161426	0.000129141	0	0.000355137	0	0.000129141	3.22851e-05	0	0
Neisseria_mucosa	0	0	0	0	0	0	0	0	0	0	0	6.45703e-05	6.45703e-05	0	0	3.22851e-05	0.000193711	0	0.00112998	0	0	3.22851e-05	0	3.22851e-05	0	0	0	0	0	0	0.000968554	3.22851e-05	6.45703e-05	6.45703e-05	0.000161426	0.000129141	0.000161426	0	0	0	0	0	0	9.68554e-05	0	0	0	0	0.000548847
Propionibacterium_lymphophilum	0	9.68554e-05	0	0	0	6.45703e-05	6.45703e-05	6.45703e-05	6.45703e-05	0.000322851	0.000129141	0	0	3.22851e-05	3.22851e-05	0.000161426	6.45703e-05	0	6.45703e-05	0.00145283	0	3.22851e-05	0	0	0	0.000225996	3.22851e-05	0.000290566	3.22851e-05	0	0.000290566	0	0.000839414	0.000161426	0.000129141	0.000193711	0.000710273	0	0	0.000290566	0	0.000290566	0.00684445	0.000355137	0.000161426	0	6.45703e-05	0	0
Prevotella_veroralis	0	0	0	0	0	0	0	0	0	0	0	0	0	0	9.68554e-05	0	0	0	3.22851e-05	0	0	0	0	0	0	0	0	0	0	0	0	0	0	0	0	0	0	0	0	0	0	0	0	0	0	0	0	0	0.00158197
Solobacterium_moorei	0	0	0	0	0.000710273	0	0	0	6.45703e-05	0	0	0	0	0	0	0	0	0	0	0	0	0	0	0	0	0	6.45703e-05	0	0	6.45703e-05	0	0	0	0	0	0	0	6.45703e-05	0	0	0	0	0	0	0	0	0	0	0.000548847
Phascolarctobacterium_faecium	0.00209853	0.00287338	0.00694131	0.00106541	3.22851e-05	0.00332537	0.00845871	0.00103312	0.00200168	9.68554e-05	0.0073933	0	0	0	0	0	0	0	0	0	0	0	0	0	0	0	0.000290566	0	0.000742558	0.00164654	0.000322851	3.22851e-05	0.00203396	0.00132369	0.00125912	9.68554e-05	0	0.000516562	0.000742558	0	0.00145283	0	0.000129141	0	0.000968554	0	0	0	0.000129141
Peptoniphilus_koenoeneniae	0.000193711	9.68554e-05	3.22851e-05	6.45703e-05	0.000129141	0.000419707	0	0	0	0.000225996	0	0	0	0	0	0	0	0	0	0.000451992	0	0	0	0	0	0.000290566	3.22851e-05	0	0.000322851	0.000225996	0.000484277	0	0.000129141	0	0	0	0.000193711	0	0	0	0	9.68554e-05	0	6.45703e-05	0	0	0	0	0
Bacillus_anthracis	0	0	0	0	6.45703e-05	0	0	0	0	0	0	0.00829728	0.00471363	0.00245367	0.00329308	0.00393879	0.00332537	0	0.00422935	0	0.00432621	0	9.68554e-05	3.22851e-05	0	6.45703e-05	0.000193711	3.22851e-05	0	0	0	0	0	0	3.22851e-05	0	6.45703e-05	0	0	0	0	0	0	0	0	0	0	0	0
Rothia_mucilaginosa	0	3.22851e-05	3.22851e-05	0.000129141	3.22851e-05	9.68554e-05	0	6.45703e-05	0	0.000451992	0	0	0	0	0	0	0	0	0	6.45703e-05	3.22851e-05	3.22851e-05	0	0	3.22851e-05	6.45703e-05	0	0	3.22851e-05	3.22851e-05	0	0	0	3.22851e-05	0	0.000225996	0	0	0	0	0.000129141	0	0	0	0	0	0	0	0.00190482
Parabacteroides_goldsteinii	0	0.000161426	0	0.000387422	0.000225996	0.000355137	0.000322851	6.45703e-05	0.000193711	9.68554e-05	0	0	0	0	0	0	0	0	0	0	0	0	0	0	0	0	0	0	0	0	0	0	0	9.68554e-05	0	0	0	0	0.000129141	0	0	0	0	0	0	0	0	0	0
Janthinobacterium_agaricidamnosum	0	0	0	0	0	0	0	0	0	0	0	0	0	0	0	0	9.68554e-05	0	0.000161426	0	0	0	0	0	0	0	0	0	0	0	9.68554e-05	0	0	0	0	0	0	0	0	0	0	0	0	0	0	0	0	0	0
Chlamydia_trachomatis	0	0	0	0	0	0	0	0	0	0	0	0	0	0	6.45703e-05	0	0	0	0	0	0	6.45703e-05	0	0	0	0	0	0	0	0	0	0	0	0	0	0	0	0	0	0	0	0	0	0	0	0	0	0	0
Enterococcus_wangshanyuanii	0	0	0	3.22851e-05	0	0.000290566	0	0	0	6.45703e-05	0	0	0	0	0	6.45703e-05	0.00109769	0	0	0.00196939	3.22851e-05	6.45703e-05	0	0	3.22851e-05	0.000903984	9.68554e-05	0	0	0	0	0	9.68554e-05	0	0	0	3.22851e-05	0	6.45703e-05	0	3.22851e-05	0	0	0	0	0	0	0	0
Gordonibacter_sp_Marseille-P4307	0	0	0	0	0	0	0	0	0	0	0	0	0	0	0	0	0	0	0	0	0	0	0	0	0	0	6.45703e-05	0	0	0	0	0	0	0	9.68554e-05	3.22851e-05	9.68554e-05	0	3.22851e-05	0	3.22851e-05	0	0	0	0	0	0	0	0
Pseudomonas_xanthomarina	0	0	0	3.22851e-05	0	0	0	0	0	0	0	0	0	0	3.22851e-05	3.22851e-05	9.68554e-05	0	0.000129141	0	3.22851e-05	3.22851e-05	0.000161426	3.22851e-05	9.68554e-05	0	0.000161426	0.00429392	6.45703e-05	6.45703e-05	0	0	0	0	3.22851e-05	0	0	0	0	6.45703e-05	0	3.22851e-05	0	0.000355137	0	0	0	0.000161426	0
Acinetobacter_baumannii	0	0	0	0	0	0	0	0	0	0	0	3.22851e-05	0	0	0	9.68554e-05	0.000322851	0	0.00248596	0	0.00129141	0.00158197	0.00180797	0.00184025	0.00145283	0	3.22851e-05	0.000322851	3.22851e-05	0	0.000484277	0	0	0	0	0	0	0	0	0	3.22851e-05	0	0	0	0	0	0	0	0
Lactococcus_sp_USMS16BP	0	0	0	0	0	0	0	0	0	0	0	0	0	0	0	0.000129141	0	0	0	0	0	0	0	0	0	0	0	0	0	0	0	0	0	0	0	0	0	0	0	0	0	0	0	0	0	0	0	0	0
Sporolactobacillus_inulinus	0	0	0	0	0	0	0	0	0	0	0	0	0	0	0	0	0	0	0	0	0	0	0	0	0	0	0	0	0	0	0	0	0	0	0	0	0	0	0	0	0	0	0	0	0	0	0	0	0
Tissierellia_bacterium_KA00581	0	0	0	0	0	0	0	0	0	0	0	0	0	0	0	0	0	0	0	0	0	0	0	0	0	0	0	0	0	0	0	0	0	0	0	0	0	0.000225996	0	0	0	0	0	0	0	0	0	0	0
Lactobacillus_coleohominis	0	0	0	0	0	0	0	0	0	0	0	0	0	0	0	0	0	0	0	0	0	0	0	0	0	0	0	0	0	0	0	0	0	0	0	0	0	0	0	0	0.00187254	0	0	0	0	0	0	0	0
Apibacter_sp_wkB309	0	0	0	0	0	0	0	0	0	0	0	0	3.22851e-05	0	0.00965326	0.00319623	0.00813586	0	0.00458449	0	0	0	0	0	3.22851e-05	0	0	0	0	0	0	0	0	0	0	0	0	0	0	0	0	0	0	0	0	0	0	0	0
Fastidiosipila_sanguinis	0	0	0	9.68554e-05	0	9.68554e-05	0	3.22851e-05	0	6.45703e-05	0	0	0	0	0	0	0	0	0	9.68554e-05	9.68554e-05	0	0	0	0	9.68554e-05	0	0.000129141	0	0	3.22851e-05	0	6.45703e-05	3.22851e-05	0	6.45703e-05	6.45703e-05	0	0	0	0	0	0	0.000129141	6.45703e-05	9.68554e-05	0	0	0
delta_proteobacterium_WX81	0	0	0	0	0	0	0	0	0	0	0	0	0	0	0	0	0	0	0	0	0	0	0	0	0	0	0	0	0	0	6.45703e-05	0	0	0	0	0	0	3.22851e-05	0	0	0	0	0	0	0	0	0	0	0.000387422
Paraburkholderia_fungorum	0.000258281	0.000484277	0.000225996	0.000161426	0.000451992	0.00106541	0.000193711	0.000193711	0.000129141	0.000484277	0.000387422	0.000613418	0.000355137	0.000161426	0.000387422	0.000710273	0.00106541	0.000322851	9.68554e-05	0.000839414	0.000290566	6.45703e-05	0.00200168	3.22851e-05	9.68554e-05	0.000419707	0.000129141	0.000419707	0.000516562	0.000387422	0.000710273	0	9.68554e-05	6.45703e-05	0.000225996	0.000193711	0.000322851	0	6.45703e-05	0.000290566	0.000581133	0.000129141	6.45703e-05	0.000807129	0.000225996	6.45703e-05	0.000225996	0.000129141	0.0115581
Peptoniphilaceae_bacterium_FC2	9.68554e-05	0.000225996	9.68554e-05	0.000161426	0.000193711	0.000839414	0	3.22851e-05	0	0.000129141	0	0	0	0	6.45703e-05	0	6.45703e-05	0	6.45703e-05	0.000419707	0	0	3.22851e-05	0	3.22851e-05	0	0.000193711	0.00222767	6.45703e-05	3.22851e-05	0	0	0	0	0.000129141	0	0	0	0	0.000129141	0	0.000161426	0	0.000258281	3.22851e-05	3.22851e-05	0	6.45703e-05	0.000193711
Bacteroides_caccae	0.000710273	0.000936269	0.000225996	0.00193711	0.00103312	0.00106541	0.00503648	0.00213082	0.000936269	0.00154969	0.000613418	9.68554e-05	9.68554e-05	6.45703e-05	9.68554e-05	6.45703e-05	9.68554e-05	0	0.000129141	0	3.22851e-05	0	0	0	0	0	0.000322851	0	0	0.0023891	3.22851e-05	0	0.000387422	0.000129141	0	0.000677988	0	0	6.45703e-05	0	0.000258281	0	3.22851e-05	0	0.000225996	6.45703e-05	0	0	0
Pediococcus_pentosaceus	0	0	0	0	0	0	0	0.000193711	0	0	0	0	0	0	0	0	0	0	0	0	0	0	0	0	0	0	0	0	0	0	0.000129141	0	0.000129141	3.22851e-05	0.000161426	0.00193711	9.68554e-05	0	0	0	0	0	0	0	0	0	0	0	0
Clostridiales_bacterium_oral_clone_MCE3_9	0	0	0	0	0	0	0	0	0	0	0	0	0	0	0	0	0	0	0	0	0	0	0	0	0	0	0	0	0	0	0	0	0	0	0	0	0	0	0	0	0	0	0	0	0	0	0	0	0
Methylorubrum_extorquens	0	0	0	0	0	0	0	0	0	0	0	0.000161426	0.000193711	9.68554e-05	0.000129141	0.000355137	0.0111707	6.45703e-05	0.000419707	0	0.000322851	3.22851e-05	6.45703e-05	0	0	0	0	0	0	0	0	0	0	0	0	0	0	0	0	0	0	3.22851e-05	0	0	0	0	0	0	0
Haemophilus_parainfluenzae	0.000968554	0	0	3.22851e-05	0.000871699	0	3.22851e-05	0.00235682	0	0.00300252	3.22851e-05	9.68554e-05	0.000193711	6.45703e-05	9.68554e-05	0	0.000161426	0	0.000258281	0	0.000129141	0	6.45703e-05	6.45703e-05	0	0	0	0	6.45703e-05	0	0	0	3.22851e-05	0	0.000581133	0.000129141	3.22851e-05	0	0	0	9.68554e-05	0	0	0	0	0	3.22851e-05	0	0.0110738
Corynebacterium_glucuronolyticum	6.45703e-05	0.000581133	6.45703e-05	0	6.45703e-05	3.22851e-05	0.000225996	0	0.00103312	0	0.000322851	0	0	6.45703e-05	0.000161426	6.45703e-05	6.45703e-05	0	3.22851e-05	0.00355137	9.68554e-05	3.22851e-05	0.000193711	0	3.22851e-05	0.00135598	0	0	0	0	0.000225996	0	9.68554e-05	0.000161426	0.000581133	0.000290566	0.00319623	0	0	0.000258281	0	0.000161426	0.00700588	0	0	0	3.22851e-05	3.22851e-05	0.000871699
Corynebacterium_kroppenstedtii	0	9.68554e-05	0	0	0	0	0.000225996	0	0.000581133	9.68554e-05	0.000322851	0	0	0	0	0	6.45703e-05	0	0	3.22851e-05	0	0	0	0	0	0.000129141	0	0	0.000161426	0.000129141	3.22851e-05	0	0	6.45703e-05	0	0.000903984	0.000258281	0	0	0	9.68554e-05	0	0	0	0	0	0	0	0.000581133
Bacteroides_eggerthii	0.000355137	0.000290566	0	0.000807129	3.22851e-05	0	6.45703e-05	0.000193711	0.000225996	9.68554e-05	0	0	0	0	0	0	0	0	0	0	0	0	0	0	0	0	6.45703e-05	0	0	0.00167883	0	0	0	0.00119455	0	0	0	0	0.00106541	0	0	0	0.000161426	0	0	0	0	0	0
Azotobacter_chroococcum	0	0	0	0	0	0	0	0	0	0	0	0	0	0	0	0	0	0	0	0.00187254	0	0	0	0	0	0.000419707	0	0.000161426	3.22851e-05	3.22851e-05	0	0	0	0	0	0	0	0	0	0	0	0	0	3.22851e-05	0	3.22851e-05	0	0	0.000710273
Clostridioides_difficile	0	0	0	0	0	0	0	6.45703e-05	0	0.000129141	0	0	0	0	0	0	0	0	0	0.00187254	3.22851e-05	3.22851e-05	0	0	0	0.0017434	0	0	0	0	0	0	0	0	3.22851e-05	0	0	0	0	0	0	0	0	0	0	0	0	0	0
Lactobacillus_mucosae	0	0	0	0	0	0	0.000290566	0.00122684	0	0	0	0	0	0	0	0	0	0	0	0	0	0	0	0	0	0	0	0	3.22851e-05	0	0.000710273	0	0	0.00122684	3.22851e-05	0.000161426	6.45703e-05	0	0.00132369	0	9.68554e-05	0	0	0	0	0	0	0	0
Bacteroides_plebeius	0.00374508	0.00290566	0.000839414	0.0034868	0	3.22851e-05	6.45703e-05	0.00539162	0.00384193	0.00245367	0.00222767	0.0015174	0.000968554	0.000677988	0.00112998	0.00148512	0.00138826	0	0.0021631	0	0.00125912	0	0	0	0	0	0.000161426	0	0	0	0	0	0.000258281	0	0.000484277	0	9.68554e-05	0.000387422	3.22851e-05	0	0.000193711	0	0.000387422	0	0	3.22851e-05	0.000258281	0	0
Pseudomonas_sp_X-a5	0	0	0	0	0	0	0	0	0	0	0	0	0	0	0	0	0	0	0	0	0	0	0	0	0	0	0	0	0	0	0	0	0	0	0	0	0	0	0	0	0	0	0	0	0	0	0	0	0
Treponema_refringens	0	0	0	0	0	0	0	0	0	0	0	0	0	0	0	0	0	0	0	0	0	0	0	0	0	0	0	0	0	0	0	0	0	0	0	0	0	0	0	0	0	0	0	0	0	0	0	0	3.22851e-05
Herbaspirillum_huttiense	0	0	0	0	0	0	0	0	0	0	0	0.000645703	0.000613418	0.000419707	0.000677988	0.00132369	0.00148512	0	0.0015174	0	0.00103312	0	6.45703e-05	0	0	0	0	0	0.000516562	0.000225996	0	0	0	0	0	0	0	0	0	0	0.000613418	0	0	6.45703e-05	0	0	0	0	0
Pinus_greggii	0	0	0	0	0	0	3.22851e-05	0	0	0	6.45703e-05	0	0	0	0	0	0	0	6.45703e-05	0	0	0	0	0.000161426	0	3.22851e-05	0	0	0	3.22851e-05	0	0	0	0	0	0	0	0	0	0	0	0	0	0	0	0	0	0	0.000387422
Pseudomonas_psychrotolerans	0	0	0	0	0	0	0	0	0	0	0	0	0	0	0	0	0	0	0	0	0	0	0	0	0	0	0	0	0	0	0	0	0	0	0	0	0	0	0	0	0	0	0	0	0	0	0	0	0
Dialister_pneumosintes	6.45703e-05	6.45703e-05	0.000774843	6.45703e-05	0.000419707	9.68554e-05	0.000161426	0.000290566	0.000225996	0.00116227	0.000710273	0	0	0	3.22851e-05	0	3.22851e-05	0	0	9.68554e-05	0	0	0	0	0	3.22851e-05	0.000677988	0	0.000258281	3.22851e-05	0	0	0	0	0	0	3.22851e-05	0	0	0	0	0	0	0	0	0	0	0	0
Corynebacterium_sundsvallense	0	0	0	0	0	0	0	0	0	0	0	0	6.45703e-05	0	0	0	0	0	6.45703e-05	3.22851e-05	0	0	0	0	0	0	0	0	0	0	0.000290566	0	0.000290566	0.000613418	0.000484277	0.000645703	0.00939498	0	0	0	0	0	0	0	0	0	0	0	0
Negativicoccus_massiliensis	0	0	0	0	0	0	0	0.000161426	0	0.000161426	0	0	0	0	0	0.000225996	0	0	0	0	0.000129141	0	0	0	0	0	6.45703e-05	0.00177568	0	0	3.22851e-05	0	0.000290566	0	0	3.22851e-05	0	0	0	0	0	3.22851e-05	0	0.000355137	0	0	9.68554e-05	0	0.000774843
Sutterella_wadsworthensis	0	0.000129141	0	0	0.000387422	0	0	0	0.000193711	0	0	0	0	0	0	0	0	0	0	0	0	0	0	0	0	0	0.000903984	0	0.000258281	0.000225996	6.45703e-05	0	0	0	0	0	0.000581133	0	0	0	0	0	0	0	3.22851e-05	0	3.22851e-05	0	0.000871699
Bacteroidia_bacterium_feline_oral_taxon_312	0	0	0	0	0	0	0	0	0	0	0	0	0	0	0	0	0	0	0	0	0	0	0	0	0	0	0	0	0	0	0	0	0	0	0	0	0	0	0	0	0	0	0	0	0	0	0	0	0
Firmicutes_bacterium_ZOR0006	0	0	0	0	0	0	0	0	0	0	0	0.000387422	0.00242139	0.00219539	0.00184025	0.00171111	0	0.00907213	0	0	0.000710273	0.000419707	0.000548847	0.00264738	0.00277652	0	0	0	0	0	0	0	0	0	0	0	0	0	0	0	0	0	0	0	0	0	0	0	0
Lachnoclostridium_sp_YL32	0.00142055	0.000290566	0.00119455	0.00335765	0.000516562	0.00345451	0.000645703	3.22851e-05	0.000129141	0	0.00142055	0	0	0	0	0	0	0	0	0.000451992	0	0	0	0	0	0.00184025	0	0	0.000193711	0.000129141	3.22851e-05	0	0.000322851	6.45703e-05	0.000871699	0.000193711	0.000355137	0	3.22851e-05	0	0	0	3.22851e-05	3.22851e-05	0.000129141	0	0	0	0.000290566
Bacteroides_salanitronis	0	0	0	0	0	0	0	0	0	0	0	0	0	0	0	0	0	0	0	0	0	0	0	0	0	0	0	0	0	0	0	0	0	0	0	0	0	0	0	0	0	0	0	0	0	0	0	0	0
Murdochiella_asaccharolytica	0	0	3.22851e-05	0	3.22851e-05	6.45703e-05	0	0	0	0	0	0	0	0	0	0	0	0	0	0	0	0	0	0	0	0	0	0.00103312	3.22851e-05	0	0	0	0.000129141	0	3.22851e-05	3.22851e-05	0.000129141	0	0	3.22851e-05	0	3.22851e-05	0	0.000193711	0	0	0	0	0
Collinsella_aerofaciens	6.45703e-05	0.000161426	0.000161426	0.000129141	0.000161426	0.000225996	0.000613418	0.00839414	9.68554e-05	0.00319623	0.000387422	0	0	0	0	0	0	0	0	6.45703e-05	0	6.45703e-05	0	0	0	0	0	0	0	0	0	0	6.45703e-05	0.000161426	0	0.000451992	0.000225996	0	0.000161426	0	0	0	0	3.22851e-05	0	0.000193711	6.45703e-05	0	0
Rhizobium_phaseoli	6.45703e-05	0.000290566	0.000193711	0.000129141	0.000355137	0.00484277	0.0021631	6.45703e-05	0.00229225	0.000451992	0.00309937	0.000419707	0.000451992	0.000387422	0.000193711	0.000387422	0.00235682	0.000225996	0.000581133	0.000645703	0.000419707	0.000419707	0.000742558	0.000225996	9.68554e-05	0.00225996	0.000161426	0.000161426	0.000129141	0	0.000258281	0	6.45703e-05	0	6.45703e-05	3.22851e-05	9.68554e-05	0	3.22851e-05	6.45703e-05	0.000129141	0	3.22851e-05	0.000193711	6.45703e-05	0	3.22851e-05	0.000161426	9.68554e-05
Cupriavidus_pauculus	6.45703e-05	6.45703e-05	0	3.22851e-05	6.45703e-05	0	0.000129141	0	0	0.000355137	9.68554e-05	0.000129141	9.68554e-05	6.45703e-05	6.45703e-05	0.000225996	3.22851e-05	0.000129141	0.000839414	3.22851e-05	6.45703e-05	6.45703e-05	0.000645703	3.22851e-05	6.45703e-05	0.000225996	3.22851e-05	0	0	0	0.000193711	0	0	0	0	0	0	0	0	0	0	0	0	0	0	0	0	0	0
Bacillus_mannanilyticus	0	0	0	0	0	0	0	0	0	0	0	0.000161426	6.45703e-05	3.22851e-05	0	9.68554e-05	0.00761929	0	0.000161426	0	0.000193711	0	0	0	0	0	0	0	0	0	0	0	0	0	0	0	0	0	0	0	0	0	0	0	0	0	0	0	0
Bacteroides_massiliensis	0.000774843	3.22851e-05	0.000161426	0.00384193	0.000129141	0.00112998	0.000710273	0.000774843	0.000161426	0.000581133	0.000355137	0	0	0	0	0	0	0	0	6.45703e-05	0	0	0	0	0	6.45703e-05	0	0	0.00103312	0.00106541	0	0	0	0	0	0	0.000419707	3.22851e-05	0	0	0.000516562	0	0	0	0	3.22851e-05	0	0	0.000451992
Catonella_sp_oral_clone_FL037	0	0	0	0	0	0	0	0	0	0	0	0	0	0	0	0	0	0	0	0	0	0	0	0	0	0	0	0	0	0	0	0	0	0	0	0	0	0	0	0	0	0	0	0	0	0	0	0	0
Erythrobacter_sp	0	0	0	0	0	0	0	0	0	0	0	0	0	0	0	0	0	0	3.22851e-05	0	0	0	0	0	0	0	0	0	0	0.000451992	0	0	0	0	0	0	0	0	0	0	0	0	0	0	0	0	0	0	0
Aeromonas_veronii	0	0.000193711	0	0	0	0	0.000161426	0	0.000355137	0	0.000290566	0.000968554	0.000645703	0.000322851	0.000387422	0.000516562	0.000161426	0.0073933	3.22851e-05	0	0.00129141	0.00222767	0.0021631	0.00132369	0.000936269	0	0	0	0	0	0.000193711	0	0	0	0	0	0	0	0	9.68554e-05	0	0	0	0	0	0	0	0	0
Thorsellia_anophelis	0	0	0	0	0	0	0	0	0	0	0	0	0	0	0	0	0	0	0	0	0	0	0	0	0	0	0	0	0	0	0	0	0	0	0	0	0	0	0	0	0	0	0	0	0	0	0	0	0
Bifidobacterium_pseudolongum	0	0	0	0	0	0	0	0	0	0	0	0	0	0	0	0	6.45703e-05	0	6.45703e-05	0.00164654	0	0	3.22851e-05	0.000129141	3.22851e-05	3.22851e-05	0	3.22851e-05	0	0	0	0	0	0	0	0	0.000258281	0	0	0	0	0	0	0	0	0	0	0	0.000322851
Plesiomonas_shigelloides	0	0	0	0	0	0	0	0	0	0	0	0.00106541	0.000903984	0.000613418	0.000677988	0.00135598	6.45703e-05	0.00703816	0.000161426	0	0.00209853	0.00251824	0.00297023	0.00177568	0.00167883	0	0	0	0	0	0	0	0	0	0	0	0	0	0	0	0	0	0	0	0	0	0	0	0
Nitrospira_sp	0	0	0	0	0	0	0	0	0	0	0	0	0	0	0	0	0	0	0	0	0	0	0	0	0	0	0	0	0	0.000129141	0	0	0	0	0	0	0	0	0	0	0	0	0	0	0	0	0	0	0
Pectobacterium_carotovorum	0	0	0	0	0	0	0	3.22851e-05	0	9.68554e-05	0	0	0	0	0	0	0	0	0	0	0	0	0	0	0	0	0	0	0	0	0	0	0	0	0	0	0	0	0	0	0	0	0	0	0	0	0	0	0
Stenotrophomonas_maltophilia	0	0	3.22851e-05	0	3.22851e-05	0.000129141	6.45703e-05	0.000516562	3.22851e-05	0.000387422	6.45703e-05	0.000129141	0	0	0	0.000322851	0.000355137	0	0.000225996	0.000419707	0.000387422	0.000451992	0.000871699	0.000548847	0.000516562	0.000193711	0.00171111	0.000355137	0.000451992	0	0.000451992	0	0.000129141	9.68554e-05	3.22851e-05	0.000322851	0	0	0	6.45703e-05	0.000451992	0	0	3.22851e-05	0	0	3.22851e-05	3.22851e-05	3.22851e-05
Bacteroides_coprophilus	0	0	0	0.000258281	0	0	6.45703e-05	0	0	0	0	6.45703e-05	0.000225996	0.000161426	0.000225996	0.000290566	0.000387422	0	0.000419707	0	0.000290566	0	0	0	0	0	0.000258281	0	0	0	0	0	0	0	0	0	0	0	0	0	0	0	0.000677988	0	0	0	0	0	0
Paraburkholderia_caledonica	6.45703e-05	0.000161426	0.000129141	6.45703e-05	0.000225996	0.000225996	6.45703e-05	0.000225996	9.68554e-05	0.000710273	0	0.00132369	9.68554e-05	0.000225996	0.000322851	0.000193711	0.00112998	9.68554e-05	6.45703e-05	0.000484277	9.68554e-05	6.45703e-05	0.000129141	3.22851e-05	9.68554e-05	0.00129141	6.45703e-05	0.000129141	9.68554e-05	3.22851e-05	0.000193711	3.22851e-05	0.000129141	6.45703e-05	6.45703e-05	0.000290566	0.000387422	0	3.22851e-05	9.68554e-05	0.000129141	6.45703e-05	3.22851e-05	0.000129141	0	0	3.22851e-05	6.45703e-05	0.000581133
Coxiella_endosymbiont_of_Rhipicephalus_turanicus	0	0	0	0	0	0	0	0	0	0	0	0	0	0	0	0	0	0	0	0	0	0	0	0	0	0	0	0	0	0	0	0	0	0	0	0	0	0	0	0	0	0	0	0	0	0	0	0	0
Moraxella_osloensis	0	0	0	0	0	0	0	0	0	0	0	0	0	0	0	0.000387422	0.000161426	0	0.000129141	0	0.000290566	0.000548847	0.000419707	0.000484277	0.000645703	0	0.000871699	9.68554e-05	0.000807129	0	6.45703e-05	0	3.22851e-05	3.22851e-05	0.000225996	0.000807129	6.45703e-05	0.00138826	0.000161426	6.45703e-05	0.000225996	9.68554e-05	0	0.000129141	3.22851e-05	0	0	6.45703e-05	0
Prevotella_pallens	0	0	0	0	0	0	0	0	0	0	0	0	0	0	0	0	0	0	0	0	0	0	0	0	0	0	0	0	0	0	0	0	0	0	0	0	0	0	0	0	0	0	0	0	0	0	0	0	0.000774843
Bordetella_trematum	0	0	0	0	0	0	0	0	0	0	0	0	0	0	0	0	0	0	0	0.000193711	0	0	0	0	0	6.45703e-05	0.000355137	0.000129141	0	0	0	0	0	0	0	0	0	0	0	0	0	0	0	0.000193711	0	3.22851e-05	0	0	0.000290566
Fusobacterium_ulcerans	6.45703e-05	0	0.00613418	0	0.0017434	0	0.000161426	0.000677988	0	0	0.00594047	0	0	0	0	0	0	0	0	0	0	0	0	0	0	0	0	0	0	0	0	0	6.45703e-05	0	0.000387422	0	0	0	0	0	0	0	0	0	9.68554e-05	0	9.68554e-05	0	0
Faecalibaculum_rodentium	0	0	0	0	0	0	0	0	0	0	0	0	0	0	0	0	0	0	0	3.22851e-05	0	0	0	0	0	0	0	0	0	0	0	0	0	0	0	0	0	0	0	0	0	0	0	0	0	0	0	0	0.000871699
Lactococcus_lactis	0	0	0	0	0	0	0	0	0	0.000807129	0	0	0	0	0	9.68554e-05	9.68554e-05	0	0.000161426	0	0.000129141	0.000161426	0.000129141	0.000129141	6.45703e-05	0	0	0	0	0	0	0	0	0	0	3.22851e-05	0	0	0	0	0	0	0	0	0	0	0	0	0
Pseudomonas_fragi	0	3.22851e-05	0	0	0	0	0	0	0	0	0	0.000129141	0.000258281	3.22851e-05	9.68554e-05	0.000290566	0.000548847	0	0.000355137	0.000129141	0.000322851	0	0	0	0	0	6.45703e-05	0	0	0	0.000419707	0	6.45703e-05	3.22851e-05	0	6.45703e-05	0	0	0	0	0	0	0	0	0	0	0	0	0
Mucispirillum_sp_69	0	0	0	0	0	0	0	0	0	0	0	0	0	0	0	0	0	0	0	0	0	0	0	0	0	0	0	0	0	0	0	0	0	0	0	0	3.22851e-05	0	0	0	0	0	0	0	0	0	0	0	3.22851e-05
Lactobacillus_fermentum	0	3.22851e-05	0	0	0	0	0	0	0	0.00229225	0	0	0	0	0	0	0	0	3.22851e-05	0	9.68554e-05	0	3.22851e-05	0	0	0	0	0	0	0	0	0	0	0	0	0	0	0	0	0	0	0	0	0	0	0	0	0	0
Veillonella_sp_oral_taxon_780	0	0	0	0	0	0	0	0.00603732	0	0.00161426	0	0	0	0	0	0	0	0	0	6.45703e-05	0	0	6.45703e-05	0	3.22851e-05	3.22851e-05	0	0	0	0	0	0	0	0	0	0	0	0	0	0	0	0	0	0	0	0	0	0	0
Bifidobacterium_asteroides	0	0	0	0	0	0	0	0	0	0	0	0	0	0	0.000710273	9.68554e-05	0.000484277	0	3.22851e-05	0.000451992	0	0	0	3.22851e-05	0	0	0	0	0.000161426	0.000129141	0	0	0	0	3.22851e-05	0	0	0	0	0	0	0	0	0	3.22851e-05	0	0	0	0.00597275
Rahnella_aquatilis	0	0	0	0	0	0	0	0	0	0	0	0	0	0	0	0	0	0	0	0	0	0	0	0	0	0	0	0	0	0	0	0	0	0	0	0	0	0	0	0	0	0	0	0	0	0	0	0	0
Megasphaera_hexanoica	0	0	0	0	0	0	0	0	0	6.45703e-05	3.22851e-05	0	0	0	0	0	0	0	0	0	0	0	0	0	0	0	0	0	0	0	0	0	0	0	0	0	0	0	0	0	0	0	0	0	0	0	0	0	0
Clostridiaceae_bacterium_DJF_VR76	0	0	0	0	6.45703e-05	0	0	0.00196939	0	0.00180797	0	0	0	0	0	0	0	0	0	0	0	0	0	0	0	0	0	0	0	0	0	0	0	0	0	0	0	0	0	0	0	0	0	0	0	0	0	0	0
Aerococcus_urinaeequi	0	3.22851e-05	0	0	0	0	3.22851e-05	0	9.68554e-05	0	6.45703e-05	0	0	0	3.22851e-05	0	3.22851e-05	0	0	0.000193711	0	0	0	0	9.68554e-05	9.68554e-05	0.000161426	0.000161426	0	0	0	0	0	0	0	0	0	0	0	0	0	0	0	0	0	0	0	0	0
Kocuria_rosea	0	0	0	0	0	0	6.45703e-05	0	0	0	0	6.45703e-05	6.45703e-05	6.45703e-05	3.22851e-05	0.000516562	0.00129141	0	0.000548847	0	9.68554e-05	0.000419707	0.000193711	0.000451992	0.000387422	0	3.22851e-05	6.45703e-05	9.68554e-05	0	0	0	0	0	0	0	0	0	0	9.68554e-05	0.000129141	6.45703e-05	3.22851e-05	6.45703e-05	0	0	3.22851e-05	6.45703e-05	0
Bacillus_aryabhattai	0	0	0	0	0	0	0	0	0	0	0	0	0	0	0	9.68554e-05	0	0	6.45703e-05	0	0	0	0	0	0	0	0	0	0	0	0	0	0	0	0	0	0	0	0	0	0	0	0	0	0	0	0	0	0
Acinetobacter_soli	0	0	0	0	0	0	0	0	0	0	0	0	0	0	0	0	0	0	0	0	0	0	0	0	0	0	0	0	0	0	0	0	0	0	0	0	0	0	0	0	0	0	0	0	0	0	0	0	0
Bacillus_thermoamylovorans	0	0	0	0	0	0	0	0	0	0	0	0	0	0	0	0.000193711	0	0	0.000129141	0	0	0	3.22851e-05	0	0	0	0	0	0	0	0	0	0	0	0	0	0	0	0	0	0	0	0	0	0	0	0	0	0
Brevibacterium_epidermidis	0	0	0	0	0	0	0	0	0	0	0	0	0	0	0	0	6.45703e-05	0	0	0	0	0	0	0	0	0	0	0	0	0	0	0	0	0	0	0	0	0	0	0	0	0	0	0	0	0	0	0	0
Hydrogenophilus_thermoluteolus	0	0	0	0	0	0	0	0	0	0	0	0	0	0	0	0	0	0	6.45703e-05	0	3.22851e-05	0	0	9.68554e-05	6.45703e-05	0	0	0	0.000129141	9.68554e-05	0	0	0	0	3.22851e-05	0	0	3.22851e-05	0	0	0.000258281	0	0	3.22851e-05	6.45703e-05	0	0	0	0
Olsenella_umbonata	3.22851e-05	0	0	0.00529476	0	0.000129141	9.68554e-05	0	6.45703e-05	0	0	0	0	0	0	3.22851e-05	0	0	3.22851e-05	0	0	0	0	3.22851e-05	0	0	0	0	0	0	0	0	0	0	0	0	0	0	0	0	0	0	0	0	0	0	0	0	0
Prevotellaceae_bacterium_Marseille-P2826	0	0	0	0	0	0	0	0	0	0	0	0	0	0	0	0	0	0	3.22851e-05	0	0	6.45703e-05	6.45703e-05	0	3.22851e-05	0	0	9.68554e-05	6.45703e-05	0	0	0	0	0	0	0	0	0	0	0	3.22851e-05	0	0	0	0	0	0	0	0.000387422
Bacteroides_thetaiotaomicron	0.00171111	0.000387422	0.000871699	0.0021631	0.000290566	0.00471363	0.000355137	0.00342223	0.000387422	0.00122684	0.000839414	6.45703e-05	0	3.22851e-05	9.68554e-05	3.22851e-05	3.22851e-05	0	6.45703e-05	9.68554e-05	0.000129141	0	0	0	0	0	0.000225996	0.000129141	0.000387422	0.000710273	6.45703e-05	0	6.45703e-05	0.000129141	9.68554e-05	3.22851e-05	0.000193711	0	0.000161426	0	0.000484277	3.22851e-05	6.45703e-05	3.22851e-05	3.22851e-05	9.68554e-05	0	0	0.000742558
Arcanobacterium_sp_Marseille-P3248	0	0	3.22851e-05	0	6.45703e-05	0	0	0	0	0	0	0	0	0	0	6.45703e-05	0	0	0	3.22851e-05	6.45703e-05	0	0	0	0	6.45703e-05	0	9.68554e-05	6.45703e-05	3.22851e-05	3.22851e-05	0	0.000129141	0	0	0	0.000225996	0	0	0	0	3.22851e-05	0	9.68554e-05	0	0	0	0	0
Lactococcus_garvieae	0	0	0	0	0	0	0	0	0	0	0	0	0	0	0	0	0	0	0	0	0	0	3.22851e-05	0	0	0	0	0.000193711	0	0	0	0	0	0	0	0	6.45703e-05	0	0	0	0	0	0	0	0	0	0	0	0
Paraprevotella_xylaniphila	0	0.00426164	0	0	0	0	6.45703e-05	0	0.00497191	0	3.22851e-05	0	0	0	0	0	0	0	0	0	0	0	0	0	0	0	0	0	0	0	0	0	0	0	0	0	0	0	0	0	0	0	0	0	0	0	0	0	0
Clostridium_sp_ND2	0	0	0	0	0	0	0	0	0	0	0	0	0	0	0	0	0	0	0	0	0	0	0	0	0	0	0	9.68554e-05	0	0	0	0	0	0	0	0	0	0	0	0	0	0	0	0	0	0	0	0	0
Parabacteroides_merdae	0.000161426	0.000581133	0.000129141	0.00109769	9.68554e-05	0.000225996	0.00235682	0.00293795	0.000871699	0.000419707	0.000516562	0	0	3.22851e-05	0	0	0	0	0	0.000322851	0	3.22851e-05	0	0	0	0.000129141	0.000225996	0	0.000484277	0.000548847	3.22851e-05	0	3.22851e-05	0.000258281	0.000322851	0.000419707	3.22851e-05	0	0.000581133	0	3.22851e-05	0	6.45703e-05	0	0.000225996	3.22851e-05	0	0	0
Streptococcus_suis	0	0	0	0	0	0	0	0	0	0	0	0	0	0	0	0	0	0	0	0	0	0	0	0	0	0	0	0	0	0	0	0	0	0	0	0	0	0	0	0	0	0	0	0	0	0	0	0	0
Planoglabratella_opercularis	0	0	0	0	0	0	0	0	0	0	0	0	3.22851e-05	0	0	0	0	0.000451992	0	0	3.22851e-05	0	6.45703e-05	6.45703e-05	0	0	0	0	0	0	0	0	0	0	0	0	0	0	0	0	0	0	0	0	0	0	0	0	0
Anaerostipes_hadrus	0.000225996	0.000161426	0.000129141	0.000225996	0	0.000129141	3.22851e-05	0.00435849	3.22851e-05	0.00255053	3.22851e-05	3.22851e-05	0.000129141	0.000225996	0.000193711	0.000322851	0.000290566	0	0.000451992	0.000161426	0.000161426	0	0	0	0	0.000193711	9.68554e-05	0	0	3.22851e-05	0	0	0	3.22851e-05	9.68554e-05	0.000225996	0	0	0	0	9.68554e-05	0	3.22851e-05	0	0.000290566	0	0	0	0.000968554
Pelomonas_saccharophila	6.45703e-05	0.000258281	9.68554e-05	0.000129141	0.000225996	0.000355137	0.000258281	0.000258281	0.000258281	0.000871699	0.000193711	0.000387422	0.000387422	0.000322851	0.000742558	0.000807129	0.00219539	0.00132369	0.00100084	0.00109769	0.00132369	0.000774843	0.00193711	0.000225996	0.000225996	0.00148512	0.000225996	3.22851e-05	6.45703e-05	0	6.45703e-05	0	0	0	0	0	3.22851e-05	0	3.22851e-05	0	3.22851e-05	0	0	0	0	0	6.45703e-05	6.45703e-05	0.000161426
Morganella_morganii	6.45703e-05	0	0	0	0	0	0	0	0	0	0	0	0	0	0	0	0	0	0	0.00222767	0	0	0	0	0	0.00209853	0	0	0	0	0	0	0	0	0	0	0	0	0	0	0	0	0	0	0	0	0	0	0
Alistipes_shahii	9.68554e-05	0.000742558	0.000419707	0.000516562	6.45703e-05	0.000710273	0.000645703	0.00135598	0.000677988	0.00132369	0.00116227	0	0	0	3.22851e-05	0	0	0	0	0	0	0	0	0	0	0	0	6.45703e-05	0	6.45703e-05	0	0	0	0.000677988	0	0.000322851	0	0	0.000710273	0	6.45703e-05	0	0	0	0	0	0	0	0
Bacillus_firmus	0	0	0	0	0	0	0	0	0	0	0	0	0	0	0	0	3.22851e-05	0	0	0	0	0	0	0	0	0	3.22851e-05	0	3.22851e-05	0	0	0	0	0	0	0	0	0	0	0	0	0	0	0	0	0	3.22851e-05	0	0
Shewanella_baltica	0	0	0	0	0	0	0	0	0	0	0	0	0	0	0	0	0	0	0	0	0	0	0	0	0	0	0	0	0	0	0	0	0	0	0	0	0	0	0	0	0	0	0	0	0	0	0	0	0
Candidatus_Stoquefichus_sp_SN16	0	0	0	0	0	0	0	0	0	0	0	0	0	0	0	0	0	0	0	0	0	0	0	0	0	0	0	0	0	0	0	0	0	0	0	0	0	0	0	0	0	0	0	0	0	0	0	0	0
Halomonas_nitritophilus	0	0	0	0	0	0	0	0	0	0	0	0	0	0	0	0	3.22851e-05	0	6.45703e-05	0	6.45703e-05	3.22851e-05	6.45703e-05	3.22851e-05	3.22851e-05	0	0	0	0	0	0	0	0	0	0	0	0	0	0	0	0	0	0	0	0	0	0	0	0
Ileibacterium_valens	0	0	0	0	0	0	0	0	0	0	0	0	0	0	0	0	0	0	0	0.000290566	0	0	0	0	0	0	0	0	0	0	0	0	0	0	0	0	0	0	0	0	0	0	0	0	0	0	0	0	0
Caulobacter_sp	6.45703e-05	6.45703e-05	0	3.22851e-05	0.000161426	0.000484277	6.45703e-05	0.000355137	9.68554e-05	0.000355137	6.45703e-05	0.000290566	0	3.22851e-05	9.68554e-05	0.000129141	0.00142055	0.000355137	0	0.000677988	0.000193711	3.22851e-05	0.00225996	6.45703e-05	6.45703e-05	0.000581133	6.45703e-05	0	0	6.45703e-05	0	0	0	0	6.45703e-05	0	3.22851e-05	0	3.22851e-05	0	0	0	0	0	0	0	3.22851e-05	9.68554e-05	0.000225996
Atopobium_minutum	3.22851e-05	0	6.45703e-05	3.22851e-05	6.45703e-05	0.000129141	0	0	0	0	0	0	0	0	0	0.000161426	0.000129141	0	9.68554e-05	0	0	0	0	0	0	0	0	3.22851e-05	0.000322851	0.000387422	0.000968554	0.000161426	0	6.45703e-05	0	0.000193711	0.000129141	0	0	6.45703e-05	0	0	0	0	3.22851e-05	0	0	0	0
Campylobacter_concisus	0	0	0	0	0	0	0	0	0	0	0	0	0	0	0	6.45703e-05	0	0	0	0	0	3.22851e-05	0	0	0	0	0	0	0	0	0	0	0	0	0	0	0	0	0	0	0	0	0	0	0	0	0	0	0.000839414
Kosakonia_radicincitans	0	0	0	0	0	3.22851e-05	0.000161426	6.45703e-05	0	3.22851e-05	9.68554e-05	0	0	0	0	0	9.68554e-05	0	0	9.68554e-05	0	0	0	0	0	0	0	0	0	0	0	0	0	0	0	0	0	0	3.22851e-05	0	0	0	0	0	0	0	0	0	0
Ruminococcus_bicirculans	0	0.000677988	0.00206625	0.00100084	6.45703e-05	3.22851e-05	3.22851e-05	3.22851e-05	0.000451992	0.000161426	0.00184025	0.000225996	0.000161426	0.000419707	0.000387422	0.000613418	0.000419707	0	0.000387422	0.000161426	0.000290566	0	0	0	0	0.000290566	0.000258281	0	0.00138826	0	0.000451992	0	0	0	0	6.45703e-05	0	0	0	0	0.00148512	0	0	0	0	0.000258281	0	0	0
Paraburkholderia_ferrariae	3.22851e-05	0.000258281	0.000161426	6.45703e-05	0.000258281	0.000322851	3.22851e-05	3.22851e-05	3.22851e-05	9.68554e-05	0.000258281	0.000161426	0.000193711	6.45703e-05	0.000258281	0.000258281	0.000451992	0.000419707	6.45703e-05	0.000161426	0.000710273	3.22851e-05	0.000742558	3.22851e-05	0	0.000677988	0	0	0	0	0	0	0	0	0	0	0	0	0	0	0	0	0	0	0	0	0	0	0.000322851
Bacteroides_cellulosilyticus	3.22851e-05	3.22851e-05	0.000451992	6.45703e-05	9.68554e-05	0.00135598	6.45703e-05	0.000193711	0.000161426	6.45703e-05	0.000387422	0	0	0	0	0	0	0	0	0	0	0	0	0	0	0	0.000290566	0.00112998	9.68554e-05	9.68554e-05	0	0	0	0.000322851	0	0.000451992	0.000193711	0	0.000419707	0	6.45703e-05	0	0	0	0	0	3.22851e-05	0	0
Sandaracinus_amylolyticus	0	0	0	0	0	0	0	0	0	0	0	0	0	0	0	0	0	0	0	6.45703e-05	0	0	0	0	0	9.68554e-05	0	0	0	0	0	0	0	0	0	0	0	0	0	0	0	0	0	3.22851e-05	0	0	0	0	0
Megasphaera_micronuciformis	3.22851e-05	0	6.45703e-05	0.000161426	0	0	0	0	0	3.22851e-05	9.68554e-05	0	0	0	0	0	0	0	0	0	0	0	0	0	0	0.000161426	0	0	0	0	0	0	0	0	0	0	0	0	0	0	0	0	0	0	0	0	0	0.000129141	0.000225996
Prevotella_salivae	0	0	0	0	0	0	0	0	0	0	0	0	0	0	0	0	0	0	0	0	0	0	0	0	0	0	0	0	0	0	0	0	0	0	0	0	0	0	0	0	0	0	0	0	0	0	0	0	0.000258281
Cupriavidus_basilensis	6.45703e-05	0.000225996	0.000387422	0.000161426	0.000258281	0.000290566	0.000161426	3.22851e-05	0.000258281	0.000129141	0.000387422	0.000161426	0	6.45703e-05	0.000322851	0.000548847	0.000258281	0.000903984	0.00103312	0.000451992	6.45703e-05	0	0.000387422	3.22851e-05	0	0.000258281	3.22851e-05	6.45703e-05	9.68554e-05	3.22851e-05	3.22851e-05	0	0	0	0	0.000161426	6.45703e-05	0	3.22851e-05	0	0.000225996	0	0	0	0	0	9.68554e-05	0.000193711	0.000258281
Lactobacillus_bombicola	0	0	0	0	0	0	0	0	0	0	0	0	0	0	0	0	0	0	0	0	0	0	0	0	0	0	0	0	0	0	0	0	0.000129141	0	0	0	0	0	0	0	0	0	0	0	0	0	0	0	0
Olsenella_sp_KHD7	9.68554e-05	0	0	3.22851e-05	3.22851e-05	9.68554e-05	3.22851e-05	6.45703e-05	0	6.45703e-05	9.68554e-05	0	0	0	0	9.68554e-05	0.000581133	0	6.45703e-05	0	0	0	0	0	0	0	0	0.000193711	0	0	0.000129141	0.000258281	0	0	0.000193711	0	3.22851e-05	0	0	0	0	0	0	0	0	6.45703e-05	3.22851e-05	6.45703e-05	0
Bacteroides_clarus	0.00167883	0	0.000774843	0.000774843	3.22851e-05	0.000161426	0.000258281	0.000129141	3.22851e-05	3.22851e-05	0.00171111	0	0	0	0	6.45703e-05	0	0	0	6.45703e-05	0	0	0	0	0	3.22851e-05	0.000258281	0	0.000290566	0.000581133	0	0	0	3.22851e-05	0	0	0	0	3.22851e-05	0	9.68554e-05	0	0.000225996	0	0.000419707	0	3.22851e-05	0	0
Desmochloris_halophila	0	0	0	0	0	0	0	0	0	0	0	0	0	0	0	0	0	0	0	6.45703e-05	0	0	0	0	0	3.22851e-05	0	0	0	0	0	0	0	0	0	0	0	0	0	0	0	0	0	0	0	0	0	0	0
Chromohalobacter_israelensis	0	0	0	0	0	0	0	0	0	0	0	0	0	0	0	0	0	0	0	0	0	0	0	0	0	0	0	0	0	0	0	0	0	0	0	0	0	0	0	0	0	0	0	0	0	0	0	0	0
Prevotella_nigrescens	0	0	0	0	0	0	0	0	0	0	0	0	0	0	0	0	0	0	3.22851e-05	0	0	0	0	0	0	0	0	0	0	0	0	0	0	0	0	0	0	0	0	0	0	0	0	0	0	0	0	0	0
Peptococcus_niger	3.22851e-05	0	3.22851e-05	0	0	3.22851e-05	0	0	0	0	0	0	0	0	0	0	0	0	3.22851e-05	0.000193711	0	3.22851e-05	0	0	0	0	3.22851e-05	0.000225996	0.000290566	0.000129141	0.000581133	0	6.45703e-05	6.45703e-05	9.68554e-05	0	0	0	0	0	0	0	0	0.000129141	0	0	0	0	3.22851e-05
Prevotellaceae_bacterium_Marseille-P2831	0	0	0	3.22851e-05	3.22851e-05	0	9.68554e-05	0	0	0	0	0	0	0	0	0	0	0	0	0	0	0.000193711	0	0	0	0	0	0	0	0	0	0	0	0	0	0	0	0	0	0	0	0	0	0	0	0	0	0	0
Alloprevotella_tannerae	0	0	0	0	0	0	0	0	0	6.45703e-05	0	6.45703e-05	0	0	0	0	3.22851e-05	0	0	0	0	0	0	0	0	0	0	0	0	0	0	0	0	0	0	0	0	0	0	0	0	0	0	0	0	0	0	0	0.00222767
Paracoccus_solventivorans	0	0	0	0	0.000161426	0	0	0	0	0	0	6.45703e-05	0	0	0	0	3.22851e-05	6.45703e-05	0	0	6.45703e-05	3.22851e-05	0.000129141	0	3.22851e-05	0	0.000419707	0.000258281	0	3.22851e-05	0	0	0	0	0	0	0	0.000193711	0	0	0	0	0	0.000161426	3.22851e-05	0	0	0	0
Treponema_sp_canine_oral_taxon_087	0	0	0	0	0	0	0	0	0	0	0	0	0	0	0	0	0	0	0	0	0	0	0	0	0	0	0	0	0	0	0	0	0	0	0	0	0	0	0	0	0	0	0	0	0	0	0	0	0
Campylobacter_showae	0	0	0	0	0	0	0	0	0	0	0	0	0	0	0	0	0	0	0	0	0	0	0	0	0	0	0	0	0	0	0	0	0	0	0	0	0	0	0	0	0	0	0	0	0	0	0	0	0.000613418
Porphyromonas_gingivalis	0	0	0	0	0	0	0	0	0	0	0	0	0	0	0	0	0	0	0	0	0	0	0	0	0	0	0	0	0	0	0	0	0	0	0	0	0	0	0	0	0.000193711	0	0	0	0	0	0	0	0
Alcaligenes_faecalis	0	0	0	0	0	0	0	0	0	0	0	0	0	0	0	0	0	0	0	0	0	0	0	0	0	0	0.000484277	0.000129141	0	0	0	0	0	0	0	0	0	0	0	0	0	0	0	3.22851e-05	0	0	0	0	0
Alistipes_onderdonkii	0.000129141	6.45703e-05	0	0.00154969	0.000387422	0.000774843	0.000290566	0.000193711	0.000290566	0.00203396	3.22851e-05	0	3.22851e-05	0	3.22851e-05	6.45703e-05	9.68554e-05	0	0	6.45703e-05	0	0	0	0	0	0	0.000258281	0	0.00109769	0.000161426	0	0	0	0.00264738	0	0.000225996	6.45703e-05	3.22851e-05	0.00309937	0	6.45703e-05	0	0	0	0	3.22851e-05	0	0	0
Brachybacterium_paraconglomeratum	0	0	0	3.22851e-05	0	0.000193711	0	0	0	0	0	0	0	0	0	0	0.000516562	0	0.000484277	0	3.22851e-05	3.22851e-05	0	3.22851e-05	3.22851e-05	0	0	0	0	0	0	0	0	6.45703e-05	0	0.000225996	6.45703e-05	0	0	0	0	0	0	0	0	0	0	0	0
Cystobacter_fuscus	0	0	0	0	0	0	0	0	0	0	0	0	0	0	0	0	0	0	0	0	0	0	0	0	0	0	0	0	0	0	0	0	0	0	0	0	0	0	0	0	0	0	0	0	0	0	0	0	0
Psychrobacter_faecalis	0	0	0	0	0	0.0030348	0	0	0	0	0	0	0	0	0	0	0	0	0	0	0	0	0	0	0	0	0	0	0	0	0	0	0	0	0	0	0	0	0	0	0	0	0	0	0	0	0	0	0
Eubacterium_sp_oral_clone_CK047	0	0	0	0	0	0	0	0	0	0	0	0	0	0	0	0	0	0	0	0	0	0	0	0	0	0	0	0	0	0	0	0	0	0	0	0	0	0	0	0	0	0	0	0	0	0	0	0	0
Chitinilyticum_aquatile	0	0	0	0	0	0	0	0	0	0	0	0.000936269	0.000290566	0.000516562	0.000355137	0.000290566	6.45703e-05	0.00248596	6.45703e-05	0	0.00112998	0.000613418	0.00125912	0.000419707	0.000807129	0	0	0	0	0	0	0	0	0	0	0	0	0	0	0	0	0	0	0	0	0	0	0	0
[Clostridium]_aldenense	0.000193711	0	3.22851e-05	0.000548847	0.000129141	9.68554e-05	0	3.22851e-05	0	0	9.68554e-05	0	0	0	0	0	0	0	0	0.000161426	0	0	0	0	0	9.68554e-05	3.22851e-05	0.00293795	3.22851e-05	0	0	0	0	3.22851e-05	0	3.22851e-05	0	0	0	0	0	0	0	0.000129141	0	0	0	0	0
Prevotella_nanceiensis	0	0	0	0	0	0	0	0	0	0	0	0	0	0	0	0	0	0	6.45703e-05	0	0	3.22851e-05	0	0	0	0	0	0	0	0	0.000903984	0	9.68554e-05	0	3.22851e-05	3.22851e-05	6.45703e-05	0	0	0	0	0	0	0	0	0	0	0	0.000968554
Massiliprevotella_massiliensis	0	0	0	0	3.22851e-05	0	0	0	0	0	0	0	0	0	0	0	0	0	0	0	3.22851e-05	0	0	0	0	0	0	0	0	0	0	0	0	0	0	0	0	0	0	0	0	0	0	0	0	0	0	0	0
Lachnospiraceae_bacterium_28-4	0	0	0	0	0	0	0	0	0	0	0	0	0	0	0	0	0	0	0	0	0	0	0	0	0	0	0	3.22851e-05	0	0	0	0	0	0	0	0	3.22851e-05	0	0	0	0	0	0	0	0	0	0	0	0
Streptococcus_hyointestinalis	0	0	0	0	0	0	0	0	0	0	0	0	0	0	0	0	0	0	0	0	0	0	0	0	0	0	0	0	0	0	0	0	0	0	0	0	0	0	0	0	0	0	0	0	0	0	0	0	0
Cloacibacillus_porcorum	0	0	0	0	0	3.22851e-05	6.45703e-05	0	0	0	0	0	0	0	0	0	0	0	0	0	0	0	0	0	0	0	0	0	0	0	0	0	0	3.22851e-05	0	0	0	0	0	0	0	0	0	0	0	0	0	0	0
Haemophilus_haemolyticus	0	0	0	0	0	0	0	0	0	0	0	0	3.22851e-05	0	0	0	0	0	0	0	0	0	0	0	0	0	0	0	0	0	0	0	0	0	0	0	0	0	0	0	0	0	9.68554e-05	0	0	0	0	0	0.000936269
Prevotella_baroniae	0	0	0	0	0	0	0	0	0	0	0	0	0	0	0	0	0	0	0	0	0	0	0	0	0	0	0	0	0	0	0	0	0	0	0	0	0	0	0	0	0	0	0	0	0	0	0	0	3.22851e-05
Dysgonomonas_mossii	0	0	0	0	0	0	0	0	0	0	0	0	0	0	0	0	0	0	0	0	0	0	0	0	0	0	0	0.00267967	3.22851e-05	0	0	0	0	0	0	0	0	0	0	0	0	0	0	3.22851e-05	0	0	0	0	0
Schaalia_odontolytica	0	0	0	3.22851e-05	0	0	9.68554e-05	6.45703e-05	0	0.000129141	0	0	3.22851e-05	0	0	0	0	0	6.45703e-05	0	0	0	0	0	0	0	0	0	0	0	0	0	0	0	0	3.22851e-05	3.22851e-05	0	0	0	0	0	3.22851e-05	0	0	0	0	0	0.000677988
Faecalicoccus_pleomorphus	0	0	0	0.000161426	0	6.45703e-05	0	0	0	0	0	0	0	0	0	0	0	0	0	0	0	0	0	0	0	0	0	0	0	0	0	0	0	0	0	0	0	0	0	0	0	0	0	0	0	0	0	0	0
Planomicrobium_glaciei	0	0	0	0	0	0	0	0	0	0	0	0	0	0	0	0	0	0	0	0	0	0	0	0	0	0	0	0	0	0	0	0	0	0	0	0	0	0	0	0	0	0	0	0	0	0	0	0	0
Weissella_ghanensis	0	0	0	0	0	0	0	6.45703e-05	0	3.22851e-05	0	0	0	0	0	0	0	0	0	0	0	0	0	0	0	0	0	0	0	0	0	0	0	0	0	0	0	0	0	0	0	0	0	0	0	0	0	0	0
Anoxybacillus_flavithermus	0	0	0	0	0	0	0	0	0	0	0	0	0	0	0	0	0	0	0	0	0	0	0	0	0	0	0	0	0	0	0	0	0	0	6.45703e-05	0	0	0	0	0	0	0	0	0	0	0	0	0	0
Turicibacter_sp_H121	0	3.22851e-05	0	3.22851e-05	0.000355137	3.22851e-05	0	0.000613418	0	0.000936269	9.68554e-05	0	0	0	0	3.22851e-05	6.45703e-05	0	0.000129141	0	3.22851e-05	9.68554e-05	0	0	0	0	0	0	0	0	0	0	6.45703e-05	0	6.45703e-05	0	0	0	0	0	0	0	0	0	0	0	0	0	0
Actinomyces_urogenitalis	0	0	0	0	0	0	0	3.22851e-05	0	0.000290566	0	0	0	0	0	0	0	0	0	0.000129141	0	0	0	0	0	0	0	3.22851e-05	0	0	0	0	0	3.22851e-05	0	0	0	0	0	0	0	0	0.000484277	0	0	0	0	0	0
Rummeliibacillus_stabekisii	0	0	0	0	0	0	0	0	0	0	0	0	0	0	0	0	6.45703e-05	0	0	0.000484277	0	3.22851e-05	9.68554e-05	0	6.45703e-05	6.45703e-05	0	0	0	0	0	0	0	0	0	0	0	0	0	0	0	0	0	0	0	0	0	0	0
Roseomonas_gilardii	0	0	0	0	0	0	0	0	0	0	0	0	0	0	0	0	0.000193711	0	0	0	0	0	0	0	0	0	0	0	0	0	0	0	0	0	0	0	0	0	0	0	0	0	0	0	0	0	0	0	0
Prevotella_stercorea	0	3.22851e-05	0	0.000581133	0.00235682	0	0	0.000193711	9.68554e-05	3.22851e-05	0	0	0	0	0	0	0	0	0	0	0	0	0	0	0	0	0	0	0	0	0	0	0	0	0	0	0	9.68554e-05	0	0	0	0	0	0	0	0	0	0	0
Bifidobacterium_adolescentis	0	0	0	0	0	0	6.45703e-05	0.00196939	0	0.00132369	0	0	0	0	0	0	0	0	0	0	0	0	0	0	0	0	9.68554e-05	0	0	0	3.22851e-05	0	0	0.000129141	0	3.22851e-05	3.22851e-05	0	6.45703e-05	0	0	0	6.45703e-05	0	0	3.22851e-05	0	0	0
Alcaligenes_faecalis	0	0	0	0	0	0	0	0	0	0	0	0	0	0	0	0	0	0	0	0	0	0	0	0	0	0	3.22851e-05	3.22851e-05	0	0	0	0	0	0	0	0	0	0	0	0	0	0	0	0	0	0	0	0	0
Bacillus_coagulans	0	0	0	0	0	0	0	0	0	0	0	0	0	0	0	0	0	0	0	0.000290566	0	0	0	0	0	3.22851e-05	0	0	0	0	0	0	0	0	0	0	0	0	0	0	0	0	0	0	0	0	0	0	0
Clostridium_perfringens	0	0	0	6.45703e-05	0.000161426	0	3.22851e-05	0.000871699	0	0.000774843	0	0	0	0	0	0	0	0	0	0	0	0	0	0	0	0	0	0	0	0	0	0	0	0	3.22851e-05	9.68554e-05	0	0	0	0	0	0	0	0	0	0	0	0	0
Prevotella_heparinolytica	0	0	0	0	0	0	0	0	0	0	0	0	0	0	0	0	3.22851e-05	0	0.00129141	0	0.00116227	0.00222767	0.00109769	0.000807129	0.000581133	0	0	0	0	0	0	0	0	0	0	0	0	0	0	0	0	0	0	0	0	0	0	0	0
Deinococcus_antarcticus	0	0	0	0	0	0	0	0	0	0	0	0	0	0	0	3.22851e-05	0	0	0	0	0	0	0	0	0	0	0	0	0	0	0	0	0	0	0	0	0	0	0	0	0	0	0	0	0	0	0	0	0
Actinobaculum_massiliense	0	0	0	0	0	0	0	0	0	0	0	0	0	0	0	0	0	0	0	6.45703e-05	0	0	0	0	0	0	0	0	0	0	0	0	0	0	0	0	0	0	0	0.000129141	0	3.22851e-05	0.00219539	0	0	0	0	0	0
Pseudomonas_xinjiangensis	0	0	0	0	0	0	0	0	0	0	0	0	0	0	0	0	0	0	0	0	0	0	0	0	0	0	0	0	0	0	0	0	0	0	0	0	0	0	0	0	0	0	0	0	0	0	0	0	0
Treponema_lecithinolyticum	0	0	0	0	0	0	0	0	0	0	0	0	0	0	0	0	0	0	0	0	0	0	0	0	0	0	0	0	0	0	0	0	0	0	0	0	0	0	0	0	0	0	0	0	0	0	0	0	0
Cutibacterium_granulosum	0	0	0	0	0	0	0	0	0	0	0	0	0	0	0	6.45703e-05	0	0	0.000193711	0	0	0	0	0	0	0	0	0	0	0	0	0	0	0	0	0	0	0	0	0	0	0	0	0	0	0	0	0	6.45703e-05
Desulfovibrio_piger	0	0	0.00112998	0	0	0	0	0	0	0	0.00203396	0	0	0	0	0	0	0	0	0	0	3.22851e-05	0	0	0	0	0	0	0	0	0	0	0	0.000710273	0	0.000161426	0	0	0.000645703	0	0.000129141	0	0	0	0	0	0	0	0
Bacteroides_caecigallinarum	0	0	0	0	0	0	0	0	0	0	0	0	0	0	0	0	0	0	0	0	0	0	0	0	0	0	0	0	0	0	0	0	0	0	0	0	0	0	0	0	0	0	0	0	0	0	0	0	0
Trichinella_pseudospiralis	0	0	0	0	0	0	0	0	0	0	0	0	0	0	0	0	0	0	0	0	0	0	0	0	0	0	0	0	0	0	0	0	0	0	0	0	0	3.22851e-05	0	0	0	0	0	0	0	0	0	0	0.000451992
Actinomyces_sp_FC2	6.45703e-05	3.22851e-05	0	0	0	0	0	0	0	0	0	0	0	0	0	0	0	0	3.22851e-05	3.22851e-05	6.45703e-05	0	0	0	0	0	0	6.45703e-05	0	0	0	0	0	0	0	0	6.45703e-05	0	0	0	0	0	0	0	0	0	0	0	0
Corynebacterium_sp_ED61	0	0	0	0	0	0	0	0	0	0	0	0	0	3.22851e-05	3.22851e-05	6.45703e-05	3.22851e-05	0	0.000516562	3.22851e-05	0	0	3.22851e-05	6.45703e-05	0	6.45703e-05	0	0	0	0	0	0	0	0	0	0	0	0	0	0	0	0	0	0	0	0	0	0	0
Lachnospiraceae_bacterium_GAM79	0.00196939	0.00196939	0.000161426	0.000871699	0.000451992	0	0.000129141	0.000742558	0.0015174	0.000484277	0.000225996	0	3.22851e-05	3.22851e-05	3.22851e-05	3.22851e-05	0	0	6.45703e-05	6.45703e-05	0	0	0	0	0	0.000129141	0.000581133	0	9.68554e-05	9.68554e-05	3.22851e-05	0	0	9.68554e-05	0	6.45703e-05	0	0	0	0	0.000355137	0	3.22851e-05	0	0	0	6.45703e-05	0	0
Lactobacillus_crustorum	0	0	0	0	0	0	0	0	0	0.000290566	0	0	0	0	0	0	0	0	0	0	0	0	0	0	0	0	0	0	0	0	0	0	0	0	6.45703e-05	0	6.45703e-05	9.68554e-05	0	0	3.22851e-05	0	0	0	0	0	0	0	0
Dermacoccus_nishinomiyaensis	0	0	0	0	0	0	0	0	0	0	0	0	3.22851e-05	0	0	0.000419707	0.00161426	0	0.00138826	0	0.000129141	0.000322851	0.000129141	0.000451992	0.000290566	0	0.000129141	3.22851e-05	0	0	0	0	0	0	0	0	0	0	0	0	0	0	0	0	0	0	0	0	0
Neisseria_gonorrhoeae	0	0	0	0	0	0	0	0	0	0	0	0	0	0	0	0	0	0	0	0.000129141	0	0	0	0	0	0.000193711	3.22851e-05	0	0	0	0	0	0	0	0	0	0	0	0	0	0	0	0	0	0	0	0	0	0
SR1_bacterium_oral_taxon_875	0	0	0	0	0	0	0	0	0	0	0	0	0	0	0	6.45703e-05	0	0	0.000161426	0	0	0	0	0	0	0	0	0	0	0	0	0	0	0	0	0	0	0	0	0	3.22851e-05	0	0	0	0	0	0	0	0.00103312
Paraburkholderia_tropica	0	0	0	0	0	0	0	0	0	0	0	0	0	0	0	0	0	0	0	0	0	0	0	0	0	0	0	0	3.22851e-05	0	0	0	0	0	0	0	0	0	0	0	0	0	0	0	0	0	0	0	0
Paenibacillus_castaneae	0	0	0	0	0	0	0	0	0	0	0	0	0	0	0	0	0	0	0	0	0	0	0	0	0	0	0	0	0	0	0	0	0	0	0	0	0	0	0	0	0	0	0	0	0	0	0	0	0
Alistipes_indistinctus	0	9.68554e-05	0	0.000322851	0	0.000355137	0.000936269	0.000677988	0.000225996	0.000290566	3.22851e-05	0	0	0	0	0	0	0	0	0	0	0	0	0	0	0	0.000129141	0	0	6.45703e-05	0	0	0	3.22851e-05	0	9.68554e-05	3.22851e-05	0	9.68554e-05	0	0	0	0	0	0	9.68554e-05	0	0	0
Prevotella_intermedia	0	0	0	0	0	0	0	0	0	0	0	0	0	0	0	0	0	0	3.22851e-05	0	0	0	0	3.22851e-05	0	0	0	0	0	0	0	0	0	0	0	0	0	0	0	0	0	0	0	0	0	0	0	0	0
Peptostreptococcaceae_bacterium_oral_taxon_929	3.22851e-05	3.22851e-05	9.68554e-05	6.45703e-05	0	9.68554e-05	0	3.22851e-05	0	3.22851e-05	0	0	0	0	0	0	9.68554e-05	0	0	3.22851e-05	6.45703e-05	0	0	0	0	0	0	6.45703e-05	3.22851e-05	6.45703e-05	0	0	3.22851e-05	0.000129141	0	0	0	0	0	0	0	0.000129141	0	9.68554e-05	0	0	0	0	0
Dietzia_sp_oral_taxon_368	0	0	0	0	0	0	0	0	0	0	0	0	0	0	0	0	0	0	3.22851e-05	0	0	6.45703e-05	0	3.22851e-05	0	0	0	0	0	0	0	0	0	0	0	0	0	0	0	0	0	0	0	0	0	0	0	0	9.68554e-05
Desulfovibrio_simplex	0	0	0	0	0	0	0	0	0	0	0	0	0	0	0	0	0	0	0	0	0	0	0	0	0	0	0	0	0	0	0	0	0	0	0	0	0	0.000129141	0	0	0	0	0	0	0	0	0	0	0
Mucispirillum_schaedleri	0	0	0	0	0	0	0	0	0	0	0	0	0	0	0	0	0	0	0	0	0	0	0	0	0	0	0	9.68554e-05	0	0	0	0	0	0	0	0	0	6.45703e-05	0	0	0	0	0	0	0	0	0	0	0
Treponema_denticola	0	0	0	0	0	0	0	0	0	0	0	0	0	0	0	0	0	0	0	0	0	0	0	0	0	0	0	0	0	0	0	0	0	0	0	0	0	0	0	0	0	0	0	0	0	0	0	0	0
Sphingobacterium_hotanense	0	0	0	0	0	0	0	0	0	0	0	3.22851e-05	0	0	0	3.22851e-05	0.000613418	0.000451992	0	0.000290566	0	6.45703e-05	0.000258281	0	0	0	0	0	0	0	0	0	0	0	0	0	0	0	0	3.22851e-05	0	0	0	0	0	0	0	0	0
Platycodon_grandiflorus	0	0	0	0	0	0	0	0	0	0	0	0	0	0	0	0	0	0	0	0	0	0	0	0	0	0	0	0	0	0.00167883	0	0	0	0	0	0	0	0	0	0	0	0	0	0	0	0	0	0	0
Flaviaesturariibacter_sp	0	0	0	0	0	0	0	0	0	0	0	0	0	0	0	0	0	0.000387422	0	0	0	0	0	0	0	0	0	0	0	0	0	0	0	0	0	0	0	0	0	0	0	0	0	0	0	0	0	0	0
Prevotella_aurantiaca	0	0	0	0	0	0	0	0	0	0	0	0	0	0	0	0	0	0	0	0	0	0	0	0	0	0	0	0	0	3.22851e-05	0	0	0	0	0	0	0	0	0	0	3.22851e-05	0	0	0	0	0	0	0	0.00116227
Leptotrichia_sp_oral_clone_FP036	0	0	0	0	0	0	0	0	0	0	0	0	0	0	0	0	0	0	3.22851e-05	0	0	0	0	0	0	0	0	0	0	0	0	0	0	0	0	0	0	0	0	0	0	0	0	0	0	0	0	0	0.000355137
Porphyromonadaceae_bacterium_FC4	0	0	0	0	0	0	0	0	0	0	0	0	0	0	0	0	0	0	0	0	0	0	0	0	0	0	0	0	0	0	0	0	0	0	0	0	0	0	0	0	0	0	0	0	0	0	0	0	0
Megasphaera_stantonii	0	0	0	0.00164654	0	0	0	0	0	0	0	0	0	0	0	0	0	0	0	0	0	0	0	0	0	0	0	0	0	0	0	0	0	0	0	0	0	0	0	0	0	0	0	0	0	0	0	0	0
Neptunomonas_concharum	0	0	0	0	0	0	0	0	0	0	0	0	0	0	0	0	0	0	0	0	0	0	0	0	0	0	0	0.00161426	0	0	0	0	0	0	0	0	0	0	0	0	0	0	0	0	0	0	0	0	0
Lactobacillus_brevis	0	0	0	0	0	0	0	0	0	0.000225996	0	0	0	0	0	0	0	0	0	0	0	0	0	0	0	0	0	0	0	0.000355137	3.22851e-05	0	0	9.68554e-05	0.00148512	3.22851e-05	0.000419707	0	3.22851e-05	0	9.68554e-05	0	0	0	0	0	0	0	0
Schaalia_radingae	0	0	0	0	0	0	0	0	0	0	0	0	0	0	0	0	0	0	0	3.22851e-05	0	0	0	0	0	3.22851e-05	3.22851e-05	0.000193711	3.22851e-05	6.45703e-05	3.22851e-05	0	3.22851e-05	0	6.45703e-05	0	0.000258281	0	0	0	0	3.22851e-05	0	0	0	0	0	0	0
Lachnospiraceae_bacterium_COE1	0	0	0	0	0	0	0	0	0	0	0	0	0	0	0	0	0	0	0	0	0	0	0	0	0	0	0	0	0	0	0	0	0	0	0	0	0	0	0	0	0	0	0	0	0	0	0	0	0
Chryseobacterium_anthropi	0	0	0	0	0	0	0	0	0	0	0	0	3.22851e-05	0	0	0	0.000387422	3.22851e-05	0.000161426	0.000129141	0	0	6.45703e-05	0	0	0	0	0	0	0	3.22851e-05	0	0	0	0	0	0	0	0	0	0	0	0	0	0	0	3.22851e-05	0	0
Propionibacterium_sp_oral_taxon_193	0	0	0	0	0	0	0	0	0	0	0	0	0	0	0	0	3.22851e-05	0	0.000161426	0	0	0	0	0	0	0	0	0	0	0	0	0	0	0	0	0	0	0	0	0	0	0	0	0	0	0	0	0	6.45703e-05
Rarimicrobium_hominis	0	0	0	0	0	0	0	0	0	0	0	0	0	0	0	0	0	0	0	0	0	0	0	0	0	0	0	0	0	0	0	0	0	3.22851e-05	3.22851e-05	0.000193711	0	0	0	0	0	0	0	0	0	0	0	0	0
Prevotella_oulorum	0	0	0	0	0	0	0	0	0	0	0	0	0	0	0	0	0	0	0	0	0	0	0	0	0	0	0	0	0	0	0	0	0	0	0	0	0	0	0	0	0	0	0	0	0	0	0	0	0.000161426
Lactobacillus_parafarraginis	0	0	0	0	0	0	0	0	0	0	0	0	0	0	0	0	6.45703e-05	0	0	0	0	0	6.45703e-05	0.000129141	6.45703e-05	0	0	0.000613418	0	0	0	0	0	0	0	0	0	0	0	0	0	0	0	0	0	0	0	0	0
Acutalibacter_muris	0	0	0	0	0	0.00148512	0	0	6.45703e-05	0	0	0	0	0	0	0	0	0	0	0	0	0	0	0	0	0	0	3.22851e-05	0	0	0	0	0	0	0	0	0	0	0	0	0	0	0	0	0	0	0	0	6.45703e-05
Aggregatibacter_segnis	0	0	0	0	0.000516562	0	0	0	0	0	0	0	0	0	0	0	0	0	0	0	0	0	0	0	0	0	0	0	0	0	0	0	3.22851e-05	0	0	0	0	0	0	0	0	0	0	0	0	0	0	0	0
Methylobacterium_komagatae	0	0	0	0	0	0	0	0	0	0	0	0	0	0	0	0	0	0	0	0	0	0	0	0	0	0	0	0	0	0.00148512	0	0	0	0	0	0	0	0	0	0	0	0	0	0	0	0	0	0	0
Halomonas_ventosae	0	0	0	0	0	0	0	0	0	0	0	0	0	0	0	0	0	0	0	0	0	0	0	0	0	0	0	0	0	0	0	0	0	0	0	0	0	0	0	0	0	0	0	0	0	0	0	0	0
Murdochiella_vaginalis	0	0	0	0	0	0	0	0	0	0	0	0	0	0	0	0	0	0	0	0	0	0	0	0	0	0	0	0	0	0	0	0	0	0	0	0	0	0	0	0	0	0	0	0	0	0	0	0	0
Chryseobacterium_hominis	0	0	0	0	0	0	0	0	0	0	0	0	0	0	0	0	0	0	0.000193711	0	0	0	0	0	0	0	0	0	0	0	3.22851e-05	0	0	0	0	0	0	0	0	0	0	0	0	0	0	0	0	0	0
Gluconobacter_frateurii	0	0	0	0	0	0	0	0	0	0	0	0	0	0	0	0	0	0	0	0	0	0	0	0	0	0	0	0	0	0	0	0	0	0	0	0	0	0	0	0	0	0	0	0	0	0	0	0	0.000129141
Inostemma_sp_AD-2014	0	0	0	0	0	0	0	0	0	0	0	0	0	0	0	0	0	0	0	0	0	0	0	0	0	0	0	0	0	0	0	0	0	0	0	0	0	0	0	0	0	0	0	0	0	0	0	0	0
Slackia_exigua	0	0	0	3.22851e-05	0	0.000193711	0	0	0	0.000161426	0	0	0	0	0	3.22851e-05	3.22851e-05	0	3.22851e-05	0	9.68554e-05	3.22851e-05	0	0	0	0	0	3.22851e-05	3.22851e-05	0	0	0.000484277	3.22851e-05	0	0	0	0	0	0	0	0	0	0	0	0	0	0	3.22851e-05	0
Haemophilus_influenzae	0	0	0	0	0	0	0	0	0	0	0	0	6.45703e-05	0	0	0	0	0	0	0	0	0	0	0	0	0	0	0	0	0	0	0	0	0	9.68554e-05	0	3.22851e-05	0	0	0	0	0	0	0	0	0	0	0	0
Clostridiales_bacterium_CCNA10	0.000936269	0.000516562	0.000645703	0	0	0	0	0	0.000322851	0	0.000936269	0	0	0	0	0	0	0	0	0	0	0	0	0	0	0	0	0	0	0.000161426	0	0	0	0	0	0	0	0	0	0	0	0	0.000129141	0	0	3.22851e-05	0	0	0
Propionimicrobium_sp_Marseille-P3275	0	0	0	0	0	0	0	0	0	0	0	0	0	0	0	0	0	0	0	0	0	0	0	0	0	0	0	0	0	0	0	0	0	0	0	0	0	0	0	0	0	0	0	0	0	0	0	0	0
Mycoplasmataceae_genomosp_P1_oral_clone_MB1_G23	0	0	0	0	0	0	0	0	0	0	0	0	0	0	0	0	0	0	0	0	0	0	0	0	0	0	0	0	0	0	0	0	0	0	0	0	0	0	0	0	0	0	0	0	0	0	0	0	0
Selenomonas_sputigena	0	0	0	0	0	0	0	0	0	0	0	0	0	0	0	0	0	0	0	0	0	0	0	0	0	0	0	0	0	0	0	0	0	0	0	0	0	0	0	0	0	0	0	0	0	0	0	0	0.000129141
Candidatus_Saccharibacteria_bacterium_UB2523	0	0	0	0	0	0	0	0	0	0	0	0	0	0	0	0	0	0	0	0	0	0	0	0	0	0	0	0	0	0	0	0	0	0	0	0	0	0	0	0	0	0	0	0	0	0	0	0	0
Luteimonas_padinae	0	0	0	0	0	0	0	0	0	0	0	0	0	0	0	0	0	0	0	0	0	0	0	0	0	0	0	0	0	0	0	3.22851e-05	3.22851e-05	0	0	0	0	0	0	0	0	0	0	0	0	0	0	0	0
Clostridiales_bacterium_42_27	0	0	0	0	0	0	0	0.000581133	0	0.000516562	0	0	0	0	0	0	0	0	0	0	0	0	0	0	0	0	0	0	0	0	0	0	0	0	0	0	0	0	0	0	0	0	0	0	0	0	0	0	0
[Clostridium]_leptum	0	0	0	0	0	0	0	0	0	0	0	0	0	0	0	0	0	0	0	0	0	0	0	0	0	0	0	0	0	0	0	0	0	0	0	0	0	0	0	0	0	0	0	0	0	0	0	0	6.45703e-05
Algoriphagus_sp_ZH062	0	0	0	0	0	0	0	0	0	0	0	0	0	0	0	0	0	0	0	0	0	0	0	0	0	0	0	0	0	0	0	0	0	0	0	0	0	0	0	0	0	0	0	0	0	0	0	0	0
Lactobacillus_mali	0	0	0	0	0	0	0	0	0	0	0	0	0	0	0	0	0	0	0	0	0	0	0	0	0	0	0	0	0	0	0	0	0	0	0	0	0	0	0	0	0	0	0	0	0	0	0	0	0
Clostridiaceae_bacterium_mt10	0	0	0	0	0	0	0	0	0	0	0	0	0	0	0	0	0	0	0	0	0	0	0	0	0	0	3.22851e-05	0.00125912	0	0	0	0	0	0	0	0	0	0	0	0	0	0	0	0	0	0	0	0	0
Streptococcus_uberis	0	0	0	0	0	0	0	0	0	0	0	0	0	0	3.22851e-05	0	0	0	0.00125912	0	0.00122684	0.000484277	0.000645703	0.000645703	0.000355137	0	0	0	0	0	0	0	0	0	0	0	0	0	0	0	0	0	0	0	0	0	0	0	0
Treponema_bryantii	0	0	0	0	0	0	0	0	0	0	0	0	0	0	0	0	0	0	0	0	0	0	0	0	0	0	0	0	0	0	0	0	0	0	0	0	0	0	0	0	0	0	0	0	0	0	0	0	0
Oscillibacter_sp_PEA192	0.000484277	0.00119455	0.000419707	0.000484277	0.000225996	0.00122684	0.000258281	6.45703e-05	0.000710273	3.22851e-05	0.000387422	0	0	0	0	0	0	0	0	0	0	0	0	0	0	0	0.000225996	0	0	9.68554e-05	0	0	0	0.000193711	0	6.45703e-05	0	0	9.68554e-05	0	0	0	0	0	0.000258281	0	0	0	0
Anaerococcus_sp_Marseille-P3625	0	0	0	0	0	3.22851e-05	3.22851e-05	0	0	0	0	0	0	0	0	0	0	0	0	0	0	0	0	0	0	0	0	0	0	0	0	0	0	0	0	0	0	0	0	0	0	6.45703e-05	0	3.22851e-05	0	0	0	0	0
Oxalobacter_formigenes	0	0	0	0	0	0	3.22851e-05	0	0	0	3.22851e-05	0	0	0	0	0	0	3.22851e-05	0	0	0	0	0	0	0	3.22851e-05	6.45703e-05	0	6.45703e-05	0	3.22851e-05	0	0	6.45703e-05	0	0	0	0	3.22851e-05	0	3.22851e-05	0	0	0	0	0	0	0	0
Capnocytophaga_ochracea	0	0	0	0	0	0	0	0	0	0	0	0	0	0	0	0	0	0	0	0	0	0	0	0	0	0	0	0	0	0	0	0	0	0	0	0	0	0	0	0	0	0	0	0	0	0	0	0	0
Sporosarcina_thermotolerans	0	0	0	0	0	0	0	0	0	0	0	0	0	0	0	0	0	0	0	0	0	0	0	0	0	0	0	0	0	0	0	0	0	0	0	0	0	0	0	0	0	0	0	0	0	0	0	0	0
Bacteroides_sp_Marseille-P3166	0	0.00116227	0	0	0	0	0	0	0.000807129	0	0	0	0	0	0	0	0	0	0	0	0	0	0	0	0	0	0	0.000129141	3.22851e-05	0	0	0	0	0	0	0	3.22851e-05	0	0	0	0	0	0	0	0	0	0	0	0
marine_bacterium_JK1007	0	0	0	0	0	0	0	0	0	0	0	0	0	0	0	0	0	0	0	0	0	0	0	0	0	0	0	0	0	0	0	0	0	0	0	0	0	0	0	0	0	0	0	0	0	0	0	0	0
Mesorhizobium_ciceri	0	9.68554e-05	3.22851e-05	0	0.000193711	0.000516562	3.22851e-05	0	6.45703e-05	0	6.45703e-05	0	0	0	0	0	0	0	6.45703e-05	0	0	0	0	0	0	0	0	0	0	0	0	0	0	0	0	0	0	0	0	0	0	0	0	0	0	0	0	0	0
Craurococcus_roseus	0	0	0	0	0	0	0	0	0	0	0	0	0	0	0	0	0	0	0	0	0	0	0	0	0	0	0	0	0	0	0	0	0	0	0	0	0	0	0	0	0	0	0	0	0	0	0	0	0
Collinsella_stercoris	0	0	0	0	0	0	0	0.000129141	0	0.000419707	0	0	0	0	0	0	0	0	0	0	3.22851e-05	0	0	0	0	0	0	0	0	0.000193711	3.22851e-05	0	0	0	0	0	0	0	0	0	0	0	0	0	0	0	0	0	0
Bacteroides_propionicifaciens	0	0	0	0	0	0	0	0	0	0	0	0	0	0	0	0	0	0	0	0	0	0	0	0	0	0	0	0	0	0	0	0	0	0	0	0	0	0	0	0	0	0	0	0	0	0	0	0	0
Halomonas_sediminis	0	0	0	0	0	0	0	0	0	0	0	0	0	0	0	9.68554e-05	3.22851e-05	0	0	0	0	3.22851e-05	6.45703e-05	9.68554e-05	3.22851e-05	0	0	0	0	0	0	0	0	0	0	0	0	0	0	0	0	0	0	0	0	0	0	0	0
Corynebacterium_propinquum	0	0	0	0	0	0	0	0	0	0	0	0	0	0	0	0	0	0	0	0	0	0	0	0	0	0	0	0	0	0	0	0	0	0	0	0	0	0	0	0	0	0	0	0	0	0	0	0	0
Clostridiales_bacterium_feline_oral_taxon_148	0	0	0	0	0	0	0	0	0	0	0	0	0	0	0	0	0	0	0	0	0	0	0	0	0	0	0	0	0	0	0	0	0	0	0	0	0	0	0	0	0	0	0	0	0	0	0	0	0
Sphingomonas_gimensis	0	0	0	0	3.22851e-05	0.000645703	0.000193711	0	0.000161426	0	0.000258281	0	0	0	0	0	0	0	0	0	0	0	0	0	0	0	0	0	3.22851e-05	9.68554e-05	0	0	0	0	0	0	0	0	0	0	0	0	0	0	0	0	0	0	0
Clostridiales_bacterium_oral_taxon_075	0	0	0	0	0	0	0	0	0	0	0	0	0	0	0	0	0	0	0	0	0	0	0	0	0	0	0	0	0	0	0	0	0	0	0	0	0	0	0	0	0	0	0	0	0	0	0	0	0.000193711
Auricoccus_indicus	0	0	0	0	0	0	0	0	0	0	0	0	0	0	0	0	0	0	0	0	0	0	0	0	0	0	0	0	0	0	0	0	0	0	0	0	0	0	0	0	0	0	0	0	0	0	0	0	0
Pontibacillus_marinus	0	0	0	0	0	0	0	0	0	0	0	0	0	0	0	0	0	0	0	0	0	0	0	0	0	0	0	0	0	0	0	0	0	0	0	0	0	0	0	0	0	0	0	0	0	0	0	0	0
Bacteroides_sp_Marseille-P3108	0	0	0	0	0	0	0	0	0	3.22851e-05	0	0	0	0	0	0	0	0	0	0	0	0	0	0	0	0	0	0	0	3.22851e-05	0	0	0	0	0	0	0	0	0	0	0	0	0	0	0	0	0	0	0
Helicobacter_macacae	0	0	0	0	0	0	0	0	0	0	0	0	0	0	0	0	0	0	0	0	0	0.00103312	0	0	0	0	0	0	0	0	0	0	0	0	0	0	0	0	0	0	0	0	0	0	0	0	0	0	0.000710273
Cobetia_marina	0	0	0	0	0	0	0	0	0	0	0	0	0	0	0	0	0	0	0	0	0	0	0	0	0	0	0	0	0	0	0	0	0	0	0	0	0	0	0	0	0	0	0	0	0	0	0	0	0
bacterium_ic1379	0.000129141	3.22851e-05	0	3.22851e-05	0.00106541	0	0	0.000161426	0	0.000129141	0	0	0	0	0	0	0	0	0	0	0	0	0	0	0	0	0	0	0	0	0	0	3.22851e-05	0	0.000645703	0	0	0	3.22851e-05	0	0	0	0	0	0	3.22851e-05	3.22851e-05	0	0
Ruminococcus_callidus	0	0	0.000225996	0.000258281	0.000645703	0	3.22851e-05	9.68554e-05	0	0.000225996	0.000225996	3.22851e-05	3.22851e-05	6.45703e-05	3.22851e-05	3.22851e-05	9.68554e-05	0	6.45703e-05	0	6.45703e-05	0	0	0	0	0	0	0	0.000451992	0	6.45703e-05	0	0	0	0	9.68554e-05	0	0	0	0	0	0	0	0	0	0	0	0	0
Prevotellaceae_bacterium_S4-A16	0	0	0	0	0	0	0	0	0	0	0	0	0	0	0	0	0	0	0	0	0	0	0	0	0	0	0	0	0	0	0	0	0	0	0	0	0	0	0	0	0	0	0	0	0	0	0	0	0
Acidobacteriaceae_bacterium_enrichment_culture_clone_ANA-RAS-33	0	0	0	0	0	0	0	0	3.22851e-05	0	0	0	0	0	0	0	0	0	0	0	0	0	0	0	0	0	0	0	0	0	0	0	0	0	0	0	0	0	0	0	0	0	0	0	0	0	0	0	0
Bacteroidetes_bacterium_37-13	0	0	0	0	0	0	0	0	0	0	0	0	0	0	0	0	0	0	0	0	0	0	0	0	0	0	0	0	0	0	0	0	0	0	0	0	0	0	0	0	0	0	0	0	0	0	0	0	0
Alistipes_inops	0	3.22851e-05	0	0	0	9.68554e-05	0	0	3.22851e-05	0	0	0	0	0	0	0	0	0	0	0.000161426	0	0	0	0	0	0	3.22851e-05	0	0	0.000968554	0	0	0	0	0	0	0	0	0	0	0	0	0	0	0	0	0	0	0
Clostridiales_bacterium_CIEAF_020	0	0	0	0	0	0	0	0	0	0	0	0	0	0	0	0	0	0	0	0	0	0	0	0	0	0	0	0	0	0.000129141	0	0	0	0	0	0	0	0	0	0	0	0	0	0	0	0	0	0	0
Aidingimonas_halophila	0	0	0	0	0	0	0	0	0	0	0	0	0	0	0	0	0	0	0	0	0	0	0	0	0	0	0	0	0	0	0	0	0	0	0	0	0	0	0	0	0	0	0	0	0	0	0	0	0
Colwellia_beringensis	0	0	0	0	0	0	0	0	0	0	0	0	0	0	0	0	0	0	0	0	0	0	0	0	0	0	0	0	0	0	0	0	0	0	0	0	0	0	0	0	0	0	0	0	0	0	0	0	0
Alistipes_sp_cv1	0	6.45703e-05	0.000193711	0.000193711	0	0.000193711	9.68554e-05	0.000193711	0.000193711	0.000290566	0.000129141	0	0	0	0	0	0	0	0	0	0	0	0	0	0	0	0	0	0	0	0	0	0	6.45703e-05	0	0	0	0	0	0	0	0	0	0	0	0	0	0	0
Lactobacillus_paragasseri	0	0	0	0	0	0	0	0	0	0	0	0	0	0	0	0	0	0	0	0	0	0	0	0	0	0	0	0	0	0	0	0	0	0	0	0	0	0	0	0	0	0	0	0	0	0	0	0	0
Actinomyces_graevenitzii	0	0	0	0	0	0	0	0	0	0	0	0	0	0	0	0	0	0	0	0	0	0	0	0	0	0	0	0	0	0	0	0	0	0	0	0	0	0	0	0	0	0	0	0	0	0	0	0	0.000129141
bacterium_episymbiont_of_Kiwa_sp	0	3.22851e-05	0	0	0	0.000968554	0	0	0	0	0	0	0	0	0	0	0	0	0	0	0	0	0	0	0	0	0	0	0	0	0	0	0	0	0	0	0	0	0	0	0	0	0	0	0	0	0	0	0
Bacteroides_paurosaccharolyticus	0	0	0	0	0	0	0	0	0	0	0	0	0	0	0	0	0	0	0	0	0	0	0	0	0	0	0	0	0	0	0	0	0	0	0	0	0	0	0	0	0	0	0	0	0	0	0	0	0
Finegoldia_magna	3.22851e-05	0	3.22851e-05	0	3.22851e-05	0	3.22851e-05	0	9.68554e-05	0	3.22851e-05	3.22851e-05	0	0	6.45703e-05	3.22851e-05	0	0	0	3.22851e-05	0	0	0	0	0	6.45703e-05	0	6.45703e-05	6.45703e-05	0	6.45703e-05	0	0	9.68554e-05	9.68554e-05	0.000516562	0.000516562	0	0	0	0	0	6.45703e-05	6.45703e-05	0	0	0	0	0
Marinococcus_halophilus	0	0	0	0	0	0	0	0	0	0	0	0	0	0	0	0	0	0	0	0	0	0	0	0	0	0	0	0	0	0	0	0	0	0	0	0	0	0	0	0	0	0	0	0	0	0	0	0	0
Desulfovibrio_desulfuricans	0	0	0	0	3.22851e-05	0.000161426	0	0	3.22851e-05	0	0	0	0	0	0	0	0	0	0	0	0	0	0	0	0	0	0	0	0	0	0	0	0	0	0	0	0	0	0	0	0	0	0	0	0	0	0	0	0
Acinetobacter_ursingii	0	0	0	0	0	0	0	0	0	0	0	0	3.22851e-05	0	0	0	0.000193711	0	0.000161426	0	0.000129141	0.000129141	3.22851e-05	6.45703e-05	6.45703e-05	0	0	0	0	0	0	0	0	0	0	0	0	0	0	0	0	0	0	0	0	0	0	0	0
Peptoniphilus_sp_KHD5	0	0	0	0	0	0	0	0	0	0	0	0	0	0	0	0	0	0	0	0	0	0	0	0	0	0	0	0	0	0	0	0	6.45703e-05	0	3.22851e-05	0	0	0	0	0	0	0	0	0	0	0	0	0	0
Rhodospirillaceae_bacterium_HEG_-6_10	0	0	0	0	0	0	0	0	0	0	0	0	3.22851e-05	0	0	0	3.22851e-05	0	0	0	0	3.22851e-05	0	0	0	0	0	0	0	0	0	0	0	0	0	0	0	0	0	0	0	0	0	0	0	0	0	0	0
Delftia_tsuruhatensis	0	0	0	3.22851e-05	0	0	0	0	0	0	0	0.000161426	0.000290566	0.000193711	0.000225996	0.000484277	0.000742558	0	0.000355137	0	0.000290566	3.22851e-05	3.22851e-05	0	0	0	0	0.000290566	3.22851e-05	0	0.000290566	0	0	0	3.22851e-05	0	0	0	0	0.000129141	0	3.22851e-05	0	0	0	0	0	0	0
Lachnospiraceae_bacterium_615	0	0	0	0	0	0	0	0	0	0	0	0	0	0	0	0	0	0	0	0	0	0	0	0	0	0	0	0	0	0.000225996	0	0	0	0	0	0	0	0	0	0	0	0	0	0	0	0	0	0	6.45703e-05
Macrococcus_caseolyticus	0	0	0	0	0	0	0	0	0	0	0	0	0	0	0	0	3.22851e-05	0	3.22851e-05	0	0	3.22851e-05	3.22851e-05	0	0	0	0	9.68554e-05	3.22851e-05	3.22851e-05	3.22851e-05	0	0	0	0	0	0.000290566	0	9.68554e-05	0	9.68554e-05	0	0	0	0	0	0	0	0
Idiomarina_sp	0	0	0	0	0	0	0	0	0	0	0	0	0	0	0	0	0	0	0	0	0	0	0	0	0	0	0	0	3.22851e-05	3.22851e-05	0	0	0	0	0	0	0	0	0	0	9.68554e-05	0	0	0	0	0	0	0	0
Erysipelatoclostridium_ramosum	3.22851e-05	0	9.68554e-05	3.22851e-05	0	0	0	0	0	0	9.68554e-05	0	0	0	0	0	0	0	0	0	0	0	0	0	0	0	0	9.68554e-05	6.45703e-05	0	3.22851e-05	0	0	0	3.22851e-05	0.000161426	0.000387422	0	0	0	6.45703e-05	0	0	0	0.000225996	0	0	0	0
Proteus_mirabilis	0	0	0	0	0	0	0	0	0	0	0	0	0	0	0	0	0	0	0	0.000451992	0	0	0	0	0	9.68554e-05	0	0	0	0	0	0	0	0	0	0	0	0	0	0	0	0	0	0	0	0	0	0	0
Nocardioides_plantarum	0	0	0	0	0	0	0	0	0	0	0	0	0	0	0	0	0	0	0	0	0	0	0	0	0	0	0	0	0	0	0	0	0	0	0	0	0	0	0	0	0	0	0	0	0	0	0	0	0
Olsenella_scatoligenes	0	0	0	0	0	0	3.22851e-05	0	0	0	0	0	0	0	0	0	0	0	0	0	0	0	0	0	0	0	0	0	6.45703e-05	0	0	0	0	9.68554e-05	0	0	0	0	0	0	0	0	0	0	3.22851e-05	0.000322851	0	6.45703e-05	0
c__unidentified_Firmicutes;s__[Clostridium]_leptum	0.000193711	0	0.000258281	0	0	0.000871699	0	6.45703e-05	0	3.22851e-05	0.000322851	0	0	0	0	0	0	0	0	0	0	0	0	0	0	0	6.45703e-05	0	0	0	0	0	0	0	0	0	0	0	0	0	6.45703e-05	0	3.22851e-05	0	6.45703e-05	0	0	0	0
Neisseria_oralis	0	0	0	0	0	0	0	0	0	0	0	0	0	0	0	0	0	0	0	0	0	0	0	0	0	0	0	0	0	0	0	0	0	0	0	0	0	0	0	0	0	0	0	0	0	0	0	0	0
Pedobacter_namyangjuensis	0	0	0	0	0	0	0	0	0	0	0	0	0	0	0	0	0	0	0	0	0	0	0	0	0	0	0	0	0	0	0	0	0	0	0	0	0	0	0	0	0	0	0	0	0	0	0	0	0
Flavobacterium_flevense	0	0	0	0	0	0	0	0	0	0	0	0	0	0	0	0	0	0	0	0	0	0	0	0	0	0	0	0	0	0	0	0	0	0	0	0	0	0	0	0	0	0	0	0	0	0	0	0	0
Prevotella_sp_oral_clone_DA058	0	0	0	0	0	0	0	0	0	0	0	0	0	0	0	0	0	0	0	0	0	0	0	0	0	0	0	0	0	0	0	0	0	0	0	0	0	0	0	0	0	0	0	0	0	0	0	0	0
Lysobacter_dokdonensis	0	0	0	0	0	0	0	0	0	0	0	0	0	0	0	0	0	0	0	0	0	0	0	0	0	0	0	0	0	0	0	0	0	0	0	0	0	0	0	0	0	0	0	0	0	0	0	0	0
Alistipes_obesi	0	6.45703e-05	0.000193711	0.000807129	0.000129141	0.000225996	3.22851e-05	0.000161426	9.68554e-05	0.000193711	9.68554e-05	0	3.22851e-05	0	9.68554e-05	3.22851e-05	3.22851e-05	0	0	0	0	0	0	0	0	0	6.45703e-05	0	0	0	9.68554e-05	0	0	6.45703e-05	0	9.68554e-05	0	0	0.000129141	0	3.22851e-05	0	0	0	0	0	0	0	0
Rhodococcus_pyridinivorans	0	0	0	0	0	0	0	0	0	0	0	0	0	0	0	0	0	0	0	0	0	0	0	3.22851e-05	0	0	0	0	0	0	0	0	0	0	0	0	0	0	0	0	0	0	0	0	0	0	0	0	0
Sutterella_sp_6FBBBH3	0	0	0	0	0	0	0.000193711	0	0	0	0	0	0	0	0	0	0	0	0	0	0	0	0	0	0	0	0	0	0	0	0	0	0	0	0	0	0	0	0	0	0	0	0	0	0	0	0	0	0
Gemmatimonadetes_bacterium_SCN_70-22	0	0	0	0	0	0	0	0	0	0	0	0	0	0	0	0	0	0	0	0	0	0	0	0	0	0	0	0	0	0	0	0	0	0	0	0	3.22851e-05	0	0	0	0	0	0	0	0	0	0	0	0
Aeribacillus_pallidus	0	0	0	0	0	0	0	0	0	0	0	0	0	0	0	0	0	0	0	0	0	0	0	0	0	0	0	0	0	0	0	0	0	0	0	0	0	0	0	0	0	0	0	0	0	0	0	0	0
Solirubrobacterales_bacterium_67-14	0	0	0	0	0	0	0	0	0	0	0	0	0	0	0	0	0	0	0	0	0	0	0	0	0	0	0	0	0	0	0	0	0	0	0	0	0	0	0	0	0	0	0	0	0	0	0	0	0
Corynebacterium_riegelii	0	0	0	0	0	0	0	0	0	0	0	0	0	0	0	0	0.000355137	0	0	0	0	0	0	0	0	0	0	0	0	0	0	0	0	0	0	0	0	0	0	0	0	0	0	0	0	0	0	0	0
[Bacillus]_thermocloacae	0	0	0	0	0	0	0	0	0	0	0	0	0	0	0	0	0	0	0	0	0	0	0	0	0	0	0	0	0	0	0	0	0	0	0	0	0	0	0	0	0	0	0	0	0	0	0	0	0
Eubacterium_limosum	0	0	0	0	0	0.000742558	0	0	0	0	0	0	0	0	0	0	0	0	0	0	0	0	0	0	0	0	0	0	0	0	0	0	0	0	0	0	0	0	0	0	0	0	0	0	0	0	0	0	0
Streptococcus_sp_FF10	0	0	0	0	0	0	0	0	0	0	0	0	0	0	0	3.22851e-05	0.000225996	0	0.000225996	0	0.000129141	0.000129141	6.45703e-05	0.000258281	9.68554e-05	0	0	0	0	0	0	0	0	0	0	0	0	0	0	0	0	0	0	0	0	0	0	0	0
Clostridium_sp	0	0	0	0	0	0	0	0	0	0	0	0	0	0	0	0	0	0	0	0	0	0	0	0	0	0	0	0.000742558	0	0	0	0	0	0	0.000193711	0	0	0	0	0	3.22851e-05	0	0	6.45703e-05	0	0	0	0	0
Brochothrix_thermosphacta	0	0	0	0	0	0	0	0	0	0	0	0	0	0	0	0	0	0	0	0	0	0	0	0	0	0	0	0	0	0	0	0	0	0	0	0	0	0.000129141	0	0	0	0	0	0	0	0	0	0	0
Bacteroidetes_bacterium_UKL13-3	0	0	0	0	0	0	0	0	0	0	0	0	0	0	0	0	0	0	0	0	0	0	0	0	0	0	0	0	0	0	0	0	0	0	0	0	0	0	0	0	0	0	0	0	0	0	0	0	0
Bacteroides_caecimuris	0	0	0	0	0	0	0	3.22851e-05	0	3.22851e-05	0	0	0	0	0	0	0	0	0	0.000161426	0	0	0	0	0	0	0	0	0	3.22851e-05	0	0	0	0	0	0	3.22851e-05	0	0	0	0	0	0	0	0	0	0	0	0
iron-reducing_enrichment_clone_Cl-A7	0	0	0	0	0	0	0	0	0	0	0	0	0	0	0	0	0	0	0	0	0	0	0	0	0	0	0	0	0	0	0	0	0	0	0	0	0	0	0	0	0	0	0	0	0	0	0	0	0
Prevotella_ruminicola	0	0	0	0	0	0	0	0	0	0	0	0	0	0	0	0	0	0	0	0	0	0	0	0	0	0	0	0	0	0	0	0	0	0	0	0	0	0	0	0	0	0	0	0	0	0	0	0	0
Ornithinimicrobium_humiphilum	0	0	0	0	0	0	0	0	0	0	0	0	0	3.22851e-05	0	3.22851e-05	6.45703e-05	0	0.000161426	0	0.000129141	0.000161426	3.22851e-05	0.000161426	0.000225996	0	0	0	0	0	0	0	0	0	0	0	0	0	0	0	0	0	0	0	0	0	0	0	0
Chitinibacter_tainanensis	0	0	0	0	0	0	0	0	0	0	0	0.000387422	0.000161426	0.000161426	0.000193711	9.68554e-05	3.22851e-05	0.000581133	3.22851e-05	0	0.000484277	0.000387422	0.000613418	0.000355137	0.000322851	0	0	0	0	0	0	0	0	0	0	0	0	0	0	0	0	0	0	0	0	0	0	0	0
Cutibacterium_avidum	0	0	0	0	0	0	0	0	0	0	0	0	0	0	0	0	0	0	0	0	6.45703e-05	0	0	0	0	0	0	6.45703e-05	3.22851e-05	3.22851e-05	0	0	0	6.45703e-05	6.45703e-05	9.68554e-05	6.45703e-05	0	0	0	0	0	0	0	0	0	6.45703e-05	0	0
Rhodovulum_sp	0	0	0	0	0	0	0	0	0	0	0	0	0	0	0	0	0	0	0	0	0	0	0	0	0	0	0	0	0	0	0	0	0	0	0	0	0	0	0	0	0	0	0	0	0	0	0	0	0
Thermus_scotoductus	0	0	0	0	0	0	0	0	0	0	0	0	0	0	0	0	0	0	0	0	0	0	0	0	0	0	0	0	0	0	0	0	0	0	0	0	0	0	0	0	6.45703e-05	0	0	0	0	0	0	0	0
Rhodococcus_erythropolis	0	0	0	0	0	0	0	0	0	0	0	0	0	0	0	0	6.45703e-05	0	0	0	0	0	0	0	0	0	0	0	0	0	0	0	0	0	0	0	9.68554e-05	0	0	0	0	0	0	0	0	0	0	0	0
Auraticoccus_monumenti	0	0	0	0	0	0	0	0	0	0	0	0	0	0	0	0	0	0	0	0	0	0	0	0	0	0	0	0	0	0	0	0	0	0	0	0	0	0	0	0	0	0	0	0	0	0	0	0	0
Gemmatimonadetes_bacterium_WY71	0	0	0	0	0	0	0	0	0	0	0	0	0	0	0	0	0	0	0	0	0	0	0	0	0	0	0	0	0	0	0	0	0	0	0	0	0	0	0	0	0	0	0	0	0	0	0	0	0
bacterium_YC-ZSS-LKJ140	0	0	0	0	0	0	0	0	0	0	0	0	0	0	0	0	0	0	0	0	0	0	0	0	0	0	0	0	0	0	0	0	0	0	0	0	0	0	0	0	0	0	0	0	0	0	0	0	0
Prevotella_sp_RS2	0	0	0	0	0	0	0	0	0	0	0	0	0	0	0	0	0	0	0	0	0	0	0	0	0	0	0	0	0	0	0	0	0	0	0	0	0	0	0	0	0	0	0	0	0	0	0	0	0
Bifidobacterium_subtile	0	0	0	0	0	0	0	0	0	0	0	0	0	0	0	0	0	0	0	0	0	0	0	0	0	0	0	0	0	0	0	0	0	0	0	0	0	0	0	0	0	0	0	0	0	0	0	0	0
Burkholderiales_bacterium_YL45	0	0	0	0	0	0.000451992	3.22851e-05	0	0	0	0	0	0	0	0	0	0	0	0	0	0	0	0	0	0	0	0	0	0	0	0	0	0	0	0	0	0	0	0	0	0	0	0	0	0	0	0	0	0
Treponema_sp_I:Q:AT20	0	0	0	0	0	0	0	0	0	0	0	0	0	0	0	0	0	0	0	0	0	0	0	0	0	0	0	0	0	0	0	0	0	0	0	0	0	0	0	0	0	0	0	0	0	0	0	0	0
Wolinella_succinogenes	0	0	0	0	0	0	0	0	0	0	0	0	0	0	0	0	0	0	0	0	0	3.22851e-05	0	0	0	0	0	0	0	0	3.22851e-05	0	9.68554e-05	0	6.45703e-05	0.000225996	0	0	0	0	0.000258281	3.22851e-05	0	0	0	0	0	0	0
Corynebacterium_auriscanis	0	0	0	0	0	0	0	0	0	0	0	0	0	0	0	0	0	0	0	0	0	0	0	0	0	0	0	0	0	0	0	0	0	0	0	0	0	0	0	0	0	0	0	0	0	0	0	0	0
Nordella_oligomobilis	0	0	0	0	0	0	0	0	0	0	0	0	0	0	0	0	0	0	0	0	0	0	0	0	0	0	0	0	0	0	9.68554e-05	0	0	0	0	0	0	0	0	0	0	0	0	0	0	0	0	0	0
Capnocytophaga_granulosa	0	0	0	0	0	0	0	0	0	0	0	0	0	0	0	0	0	0	0	0	0	0	0	0	0	0	0	0	0	0	0	0	0	0	0	0	0	0	0	0	0	0	0	0	0	0	0	0	6.45703e-05
Enterococcus_cecorum	3.22851e-05	0	0	0	0	0	0	0	0	0	0	0	0	0	0	0	0	0	0.000484277	6.45703e-05	0	0	0	0	0	6.45703e-05	0	0	0	0	0	0	0	0	0	0	0	0	0	0	0	0	0	0	0	0	0	0	0
Collinsella_tanakaei	0	0	0	0	0	0	0	0	0	0	0	0	0	0	0	0	0	0	0	0	0	0	0	0	0	0	0	0	0	0	0	0	0	0	0	0	0	0	0	0	0	0	0	0	0	0	0	0	0
SR1_bacterium_human_oral_taxon_HOT-345	0	0	0	0	0	0	0	0	0	0	0	0	0	0	0	0	0	0	0	0	0	0	0	0	0	0	0	0	0	0	0	0	0	0	0	0	0	0	0	0	0	0	0	0	0	0	0	0	0.000581133
Alistipes_sp_N15.MGS-157	0	0	0.000225996	0	0	0	6.45703e-05	6.45703e-05	0	0	0.000161426	0	0	0	0	0	0	0	3.22851e-05	0	0	0	0	0	0	0	3.22851e-05	0	0	0	0	0	0	0.000129141	0	0.000419707	0	0	0.000129141	0	0	0	0	0	0	0	0	0	0
Devosia_riboflavina	0	0	0	0	3.22851e-05	0.000129141	6.45703e-05	0	0.000161426	0	0.000225996	0	0	0	0	0	0	0	0	0	0	0	0	0	0	0	0	0	0	0	0	0	0	0	0	0	0	0	0	0	0	0	3.22851e-05	0	3.22851e-05	0	3.22851e-05	6.45703e-05	0
Pseudoxanthomonas_taiwanensis	0	0	0	0	0	0	0	0	0	0	0	0	0	0	0	0	0	0	0	0	0	0	0	0	0	0	0	0	0	0	0.000129141	0	0	0	0	0	0	0	0	0	0	0	0	0	0	0	0	0	0
Parabacteroides_gordonii	0	0	0	0	0.000548847	0	0	0	0	0	0	0	0	0	0	0	0	0	0	0	0	0	0	0	0	0	0	0	0	0	0	0	0	0	0	0	0	0	0	0	0	0	0	0	0	0	0	0	0
Alcanivorax_dieselolei	0	0	0	0	0	0	0	0	0	0	0	0	0	0	0	0	0	0	0	0	0	0	0	0	0	0	0	0	0	0	0	0	0	0	0	0	0	0	0	0	0	0	0	0	0	0	0	0	0
Nocardia_africana	0	0	0	0	0	0	0	0	0	0	0	0	0	0	0	0	0	0	0	0	0	0	0	0	0	0	0	0	0	0	0	0	0	0	0	0	0	0	0	0	0	0	0	0	0	0	0	0	0
Leptotrichia_sp_oral_taxon_498	0	0	0	0	0	0	0	0	0	0	0	0	0	0	0	0	0	0	0	0	0	0	0	0	0	0	0	0	0	0	0	0	0	0	0	0	0	0	0	0	0	0	0	0	0	0	0	0	0
Capnocytophaga_leadbetteri	0	0	0	0	0	0	0	0	0	0	0	0	0	0	0	0	0	0	0	0	0	0	0	0	0	0	0	0	0	0	0	0	0	0	0	0	0	0	0	0	0	0	0	0	0	0	0	0	0.000225996
Candidatus_Arthromitus_sp_SFB-human	0	0	0	0	0	0	0	0	0	0	0	0	0	0	0	0	0	0	0	0	0	0	0	0	0	0	0	0	0	0	0	0	0	0	0	0	0	0	0	0	0	0	0	0	0	0	0	0	0
Caldalkalibacillus_thermarum	0	0	0	0	0	0	0	0	0	0	0	0	0	0	0	0	0	0	0	0	0	0	0	0	0	0	0	0	0	0	0	0	0	0	0	0	0	0	0	0	0	0	0	0	0	0	0	0	0
Taibaiella_sp	0	0	0	0	0	3.22851e-05	3.22851e-05	0	6.45703e-05	0	3.22851e-05	0	0	0	0	0	0	0	0	0	0	0	0	0	0	0	0	0	0	0	0	0	0	0	0	0	0	0	0	0	0	0	0	0	0	0	0	0	0
Leucobacter_aridicollis	0	0	0	0	0	0	0	0	0	0	0	0	0	0	0	0	6.45703e-05	0	0	0	3.22851e-05	3.22851e-05	0	0	0	0	0	0	0	0	0	0	0	0	0	0	0	0	0	0	0	0	0	0	0	0	0	0	0
bacterium_Ellin5264	0	0	0	0	0	0	0	0	0	0	0	0	0	0	0	0	0	0	0	0	0	0	0	0	0	0	0	0	0	0	0	0	0	0	0	0	0	0	0	0	0	0	0	0	0	0	0	0	0
Blautia_sp_N6H1-15	0	0	0	0	0	0	0	0	0	0	0	0	0	0	0	0	0	0	0	0	0	0	0	0	0	0	0	0	0	0	0	0	0	0	0	0	0	0	0	0	0	0	0	0	0.000290566	0	0	0	0
Parabacteroides_sp_CT06	0	3.22851e-05	0	3.22851e-05	0	0	6.45703e-05	0.000161426	0	3.22851e-05	0	0	0	0	0	0	3.22851e-05	0	0	0	0	0	0	0	0	0	0	0	0	0	0	0	6.45703e-05	0	0	6.45703e-05	0.000129141	0	0	0	0	0	0	0	0	0	0	0	3.22851e-05
Thauera_terpenica	0	0	0	0	0	0	0	0	0	0	0	0	0	0	0	0	0	0	0	0	0	0	0	0	0	0	0	0	0	0	0	0	0	0	0	0	0	0	0	0	0	0	0	0	0	0	0	0	0
Olsenella_sp_Marseille-P2300	0	0	0	0.000225996	3.22851e-05	0	0	0	0	0	0	0	0	0	0	0	0	0	0	0	0	0	0	0	0	0	0	0	0	0	0	0	0	0	0	0	0	0	0	0	0	0	0	0	0	0	0	0	0
Arctic_bacterium_NP25	0	0	0	0	0	0	0	0	0	0	0	0	0	0	0	0	0	0	0	0	0	0	0	0	0	0	0	0	0	0	0	0	0	0	0	0	0	0	0	0	0	0	0	0	0	0	0	0	0
Empedobacter_brevis	0	0	0	0	0	0	0	0	0	0	0	0	0	0	0	0	0	0	0	0	0	0	0	0	0	0	0	0	0	0	0	0	0	0	0	0	0	0	0	0	0	0	0	0	0	0	0	0	0
Neisseria_elongata	0	0	0	0	0	0	0	0	0	0	0	0	0	0	0	0	0	0	0	0	0	0	0	0	0	0	0	0	0	0	0	0	0	0	0	0	0	0	0	0	0	0	0	0	0	0	0	0	0.000484277
Pseudomonas_formosensis	0	0	0	0	0	0	0	0	0	0	0	0	0	0	0	0	6.45703e-05	0	0	0	0	0	0	0	3.22851e-05	0	0	0	0	0	0	0	0	0	0	0	0	0	0	0	0	0	0	0	0	0	0	0	0
Ruminococcus_flavefaciens	0	0	0	0	0	0	0	0	0	0	0	0	0	0	0	0	0	0	0	0	0	0	0	0	0	0	0	0	0	0	0	0	0	0	0	0	0	0	0	0	0	0	0	0	0	0	0	0	0
Dryopteris_fragrans	0	0	0	0	0	0	0	0	0	0	0	0	0	0	0	0	0	0	0	0	0	0	0	0	0	0	0	0	0	0	0	0	0	0	0	0	0	0	0	0	0	0	0	0	0	0	0	0	0
Clostridium_sp_Marseille-P2434	0	0	0	0	0	0	0	0	0	0	0	0	0	0	0	0	0	0	0	0	0	0	0	0	0	0	0	0	0	0	0	0	0	0	0	0	0	0	0	0	0	0	0	0	0	0	0	0	0.000290566
Rhodococcus_corynebacterioides	0	0	0	0	0	0	0	0	0	0	0	0	0	0	0	0	0	0	0	0	0	0	0	0	0	0	0	0	0	0	0	0	0	0	0	0	0	0	0	0	0	0	0	0	0	0	0	0	0
Oceanimonas_sp_GK1	0	0	0	0	0	0	0	0	0	0	0	0	0	0	0	0	9.68554e-05	0	0	0	0	3.22851e-05	0	0	0	0	0	0	0	0	0	0	0	0	0	0	0	0	0	0	0	0	0	0	0	0	0	0	0
Gaiella_sp_EBR4-RS1	0	0	0	0	0	0	0	0.000129141	0	0	0	0	0	0	0	0	0	0	0	6.45703e-05	0	0	0	0	0	0	0	0	0	0	0	0	0	0	0	0	0	0	0	0	0	0	0	0	0	0	0	0	0
Pseudidiomarina_donghaiensis	0	0	0	0	0	0	0	0	0	0	0	0	0	0	0	0	0	0	0	0	0	0	0	0	0	0	0	0	0	0	0	0	0	0	0	0	0	0	0	0	0	0	0	0	0	0	0	0	0
Lactobacillus_aviarius	0	0	0	0	0	0	0	0	0	0	0	0	0	0	0	0	0	0	0	0	0	0	0	0	0	0	0	0	0	0	0	0	0	0	0	0	0	0	0	0	0	0	0	0	0	0	0	0	0
Prevotella_shahii	0	0	0	0	0	0	0	0	0	0	0	0	0	0	0	0	3.22851e-05	0	0	0	0	0	0	0	0	0	0	0	0	0	0	0	0	0	0	0	0	0	0	0	0	0	0	0	0	0	0	0	0.000419707
Bacillus_gibsonii	0	0	0	0	0	0	0	0	0	0	0	0	0	0	0	0	0	0	0	0	0	0	0	0	0	0	0	0	0	0	0	0	0	0	0	0	0	0	0	0	0	0	0	0	0	0	0	0	0
Shuttleworthia_satelles	0	0	0	0	0	0	0	0	0	0	0	0	0	0	0	0	0	0	0	0	0	0	0	0	0	0	0	0	0	0	0	0	0	0	0	0	0	0	0	0	0	0	0	0	0	0	0	0	0
Acetivibrio_ethanolgignens	0	0	3.22851e-05	0	0	0	0	0	0	0	3.22851e-05	0	0	0	0	0	0	0	0	0	0	0	0	0	0	0	0	0.000451992	0	0	0	0	0	0	0	0	0	0	0	0	0	0	0	3.22851e-05	0	0	0	0	0
Halomonas_elongata	0	0	0	0	0	0	0	0	0	0	0	0	0	0	0	0	0	0	0	0	0	0	0	0	0	0	0	0	0	0	0	0	0	0	0	0	0	0	0	0	0	0	0	0	0	0	0	0	0
Sphingopyxis_chilensis	0	0	0	0	0	0	0	0	0	0	0	0	0	0	0	0	0.000322851	0	3.22851e-05	0	0	0	0	0	0	0	0	0	0	0	0.000161426	0	0	0	0	0	0	0	0	0	0	0	0	0	0	0	0	0	0
Fonticella_tunisiensis	0	0	0	0	0	0	0	0	0	0	0	0	0	0	0	0	0	0	0	0.000451992	0	0	0	0	0	0	0	0	0	0	0	0	0	0	0	0	0	0	0	0	0	0	0	0	0	0	0	0	0
Oceanrickettsia_ariakensis	0	0	0	0	0	0	0	0	0	0	0	0	0	0	0	0	0	0	0	0	0	0	0	0	0	0	0	0	0	0	0	0	0	0	0	0	0	0	0	0	0	0	0	0	0	0	0	0	0
Hydrogenophaga_intermedia	0	0	0	0	0	6.45703e-05	0	0	0	0	0	0	0	0	0	0	0	0	0	0	0	0	0	0	0	0	0	0	0	0	0	0	0	0	0	0	0	0	0	0	0	0	0	0	0	0	0	0	0
Odoribacter_splanchnicus	0.000193711	0	0	0	0	0.000451992	3.22851e-05	3.22851e-05	3.22851e-05	6.45703e-05	3.22851e-05	0	0	0	0	0	0	0	0	0	0	0	0	0	0	0	0	0	0	0	0	0	0	3.22851e-05	0	0	0	0	0	0	9.68554e-05	0	0	0	0	9.68554e-05	0	0	0
Lactococcus_taiwanensis	0	0	0	0	0	0	0	0	0	0	0	0	0	0	0	0	0	0	0	0	0	0	0	0	0	0	0	0	0	0	0	0	0	0	0	0	0	0	0	0	0	0	0	0	0	0	0	0	0
Mogibacterium_pumilum	0	0	0	0	0	0	0	0	0	0	0	0	0	0	0	0	0	0	3.22851e-05	0	0	0	0	0	0	0	0	0	0	0	0	0	0	0	0	0	0	0	0	0	0	0	0	0	0	0	0	0	6.45703e-05
Palleronia_marisminoris	0	0	0	0	0	0	0	0	0	0	0	0	0	0	0	0	0	0	0	0	0	0	0	0	0	0	0	0	0	0	0	0	0	0	0	0	0	0	0	0	0	0	0	0	0	0	0	0	0
Helcococcus_ovis	0	0	0	0	0	0	0	0	0	0	0	0	0	0	0	6.45703e-05	0	0	0.000193711	0	0.000225996	0.000419707	0.000161426	6.45703e-05	0.000161426	0	0	0	0	0	0	0	0	0	0	0	0	0	0	0	0	0	0	0	0	0	0	0	0
[Bacteroides]_coagulans	0	0	6.45703e-05	0	0	3.22851e-05	0	0	0	0	0	0	0	0	0	0	0	0	0	0	0	0	0	0	0	0	0	6.45703e-05	6.45703e-05	0	0	0	0	0	0	0	0	0	0	0	0	0	0	0	0	0	0	0	0
Alistipes_sp_CHKCI003	0	0	0	0	0	0	0	0	0	0	0	0	0	0	0	0	0	0	0	0	0	0	0	0	0	0	0	0	0	0	0	0	0	0	0	0	0	0	0	0	0	0	0	0	0	0	0	0	0
bacterium_3-5_YC-ZSS-LKJ-3024	0	0	0	0	0	0	0	0	0	0	0	0	0	0	0	0	0	0	0	0	0	0	0	0	0	0	0	0	0	0	0	0	0	0	0	0	0	0	0	0	0	0	0	0	0	0	0	0	0
Clostridium_estertheticum	0	0	0	0	0	0	0	0	0	0	0	0	0	0	0	0	0	0	0	0	0	0	0	0	0	0	0	0	0	0	0	0	0	0	0	0	0	0	0	0	0	0	0	0	0	0	0	0	0
Bacteroides_barnesiae	0	0	0	0	0	0	0	0	0	0	0	0	0	0	0	0	0	0	0	0	0	0	0	0	0	0	0	0	0	0.000419707	0	0	6.45703e-05	3.22851e-05	6.45703e-05	0.000258281	0	0	0	0	0	0	0	0	0	0	0	0	0
Treponema_porcinum	0	0	0	0	0	0	0	0	0	0	0	0	0	0	0	0	0	0	0	0	0	0	0	0	0	0	0	0	0	0	0	0	0	0	0	0	0	0	0	0	0	0	0	0	0	0	0	0	0
Prevotella_sp_canine_oral_taxon_195	0	0	0	0	0	0	0	0	0	0	0	0	0	0	0	0	0	0	0	0	0	0	0	0	0	0	0	0	0	0	0	0	0	0	0	0	0	0	0	0	0	0	0	0	0	0	0	0	0
Bdellovibrio_sp_oral_clone_CA006	0	0	0	0	0	0	0	0	0	0	0	0	0	0	0	0	0.000419707	0	0	0	3.22851e-05	0	0	0	0	0	0	0	0	0	0	0	0	0	0	0	0	0	0	0	0	0	0	0	0	0	0	0	0
Actinomycetaceae_bacterium	0	0	0	0	0	0	0	0	0	0	0	0	0	0	0	0	0	0	0	0	0	0	0	0	0	0	0	0	0	0	0	0	0	0	0	0	0	0	0	0	0	0	0	0	0	0	0	0	0
Megamonas_hypermegale	0	0	0	0	0	0	0	0	0	0	0	0	0	0	0	0	0	0	0	0	0	0	0	0	0	0	0	0	0	0	0	0	0	0	0	0	0	0	0	0	0	0	0	0	0	0	0	0	0
Mucilaginibacter_sp	0	0	0	0	0	0	0	0	0	0	0	0	0	0	0	0	0	0	0	0	0	0	0	0	0	0	0	0	0	0	0	0	0	0	0	0	0	0	0	0	0	0	0	0	0	0	0	0	0
Verrucomicrobia_bacterium_SCGC_AAA027-I19	0	0	0	0	0	0	0	0	0	0	0	0	0	0	0	0	0	0	0	0	0	0	0	0	0	0	0	0	0	0	0	0	0	0	0	0	0	0	0	0	0	0	0	0	0	0	0	0	0
Clostridiales_bacterium_canine_oral_taxon_222	0	0	0	0	0	0	0	0	0	0	0	0	0	0	0	0	0	0	0	0	0	0	0	0	0	0	0	0	0	0	0	0	0	0	0	0	0	0	0	0	0	0	0	0	0	0	0	0	0
Bacteroidales_bacterium_Bact_22	0	0	0	0	0	0	0	0	0	0	0	0	0	0	0	0	0	0	0	0	0	0	0	0	0	0	0	0	0	0	0	0	0	0	0	0	0	0	0	0	0	0	0	0	0	0	0	0	0
Tetragenococcus_halophilus	0	0	0	0	0	0	0	0	0	0	0	0	0	0	0	0	0	0	0	0	0	0	0	0	0	0	0	0	0	0	0	0	0	0	0	0	0	0	0	0	0	0	0	0	0	0	0	0	0
Mogibacterium_sp_Marseille-P3115	0	0	0	0	0	0	0	0	0	0	0	0	0	0	0	0	0	0	0	0	0	0	0	0	0	0	0	0	0	0	0	0	0	0	0	0	0	0	0	0	0	0	0	0	0	0	0	0	0
Solirubrobacterales_bacterium	0	0	0	0	0	0	0	0	0	0	0	0	0	0	0	0	0	0	0	0	0	0	0	0	0	0	0	0	0	0	0	0	0	0	0	0	0	0	0	0	0	0	0	0	0	0	0	0	0
Leptotrichia_sp_oral_clone_EI013	0	0	0	0	0	0	0	0	0	0	0	0	0	0	0	0	0	0	0	0	0	0	0	0	0	0	0	0	0	0	0	0	0	0	0	0	0	0	0	0	0	0	0	0	0	0	0	0	0
Parabacteroides_faecis	3.22851e-05	6.45703e-05	0	0	0.000387422	0.000161426	0.000161426	0	0.000161426	0	0	0	0	0	0	0	0	0	0	0	0	0	0	0	0	0	6.45703e-05	0	0	0	0	0	0	6.45703e-05	0	0.000193711	0	0	0.000129141	0	0	0	0	0	0	9.68554e-05	0	0	0
Massilia_dura	0	0	0	0	0	0	0	0	0	0	0	0	0	0	0	0	0	0	0	0	0	0	0	0	0	0	0	0	0	0	0	0	0	0	0	0	0	0	0	0	0	0	0	0	0	0	0	0	0
Lihuaxuella_thermophila	0	0	0	0	0	0	0	0	0	0	0	0	0	0	0	0	0	0	0	0	0	0	0	0	0	0	0	0	0	0	0	0	0	0	0	0	0	0	0	0	0	0	0	0	0	0	0	0	0
Candidatus_Kapabacteria_sp_59-99	0	0	0	0	0	0	0	0	0	0	0	0	0	0	0	0	0	0	0	0	0	0	0	0	0	0	0	0	0	0	0	0	0	0	0	0	0	0	0	0	0	0	0	0	0	0	0	0	0
Streptococcus_sp_'group_B'	0	0	0	0	0	0	0	0	0	0	0	0	0	0	0	0	0	0	0	0	0	0	0	0	0	0	0	0	0	0	0	0	0	0	0	0.000129141	0	0	0	0	0	0	0	0	0	0	0	0	0
Catenulispora_sp	0	0	0	0	0	0	0	0	0	0	0	0	0	0	0	0	0	0	0	0	0	0	0	0	0	0	0	0	0	0	0	0	0	0	0	0	0	0	0	0	0	0	0	0	0	0	0	0	0
Porphyromonadaceae_bacterium_DJF_B175	0	0	0	0	0	0	0	0	0	0	0	0	0	0	0	0	0	0	0	0	0	0	0	0	0	0	0	0	0	0	0	0	0	0	0	0	0	0	0	0	0	0	0	0	0	0	0	0	0
Aquiflexum_sp	0	0	0	0	0	0	0	0	0	0	0	0	0	0	0	0	0	0	0	0	0	0	0	0	0	0	0	0	0	0.000355137	0	0	0	0	0	0	0	0	0	0	0	0	0	0	0	0	0	0	0
bacterium_YC-ZSS-LKJ57	0	0	0	0	0	0	0	0	0	0	0	0	0	0	0	0	0	0	0	0	0	0	0	0	0	0	0	0	0	0	0	0	0	0	0	0	0	0	0	0	0	0	0	0	0	0	0	0	0
Dielma_fastidiosa	0	3.22851e-05	0	0	0	0	0	0	0	0	0	0	0	0	0	0	0	0	0	0	0	0	0	0	0	0	0	0	0	0	0	0	0	0	0	0	0	0	0	0	3.22851e-05	0	0	0	0	0	0	0	0
Faecalitalea_cylindroides	0	0	0	0.000355137	0	0	0	0	0	0	0	0	0	0	0	0	0	0	0	0	0	0	0	0	0	0	0	0	0	0	0	0	0	0	0	0	0	0	0	0	0	0	0	0	0	0	0	0	0
Clostridium_bornimense	0	0	0	0	0	0	0	0	0	0	0	0	0	0	0	0	0	0	0	0	0	0	0	3.22851e-05	0	0	0	0	0	0	0	0	0	0	0	0	0	0	0	0	0	0	0	0	0	0	0	0	0
Nocardioides_sp	0	0	0	0	0	0	0	0	0	0	0	0	0	0	0	0	0	0	0	0	0	0	0	0	0	0	0	0	0	0	0	0	0	0	0	0	0	0	0	0	0	0	0	0	0	0	0	0	0
Bacteroides_graminisolvens	0	0	0	0	0	0	0	0	0	0	0	0	0	0	0	0	0	0	0	0	0	0	0	0	0	0	0.000161426	6.45703e-05	0	0	0	0	0	0	0	0	0	0	0	0	0	0	0	0	0	0	0	0	0
cyanobacterium_I_35_MF_cl1	0	0	0	0	0	0	0	0	0	0	0	0	0	0	0	0	0	0	0	0	0	0	0	0	0	0	0	0	0	0	0	0	0	0	0	0	0	0	0	0	0	0	0	0	0	0	0	0	0
Desulfovibrio_fairfieldensis	0	0	0	0	0	0	3.22851e-05	0	0	0	0	0	0	0	0	0	0	0	0	0	0	0	0	0	0	0	0	0	0	0	0	0	0	0	0	0	0	0	0	0	0	0	0	0	0	0	0	0	3.22851e-05
Luteimonas_marina	0	0	0	0	0	0	0	0	0	0	0	0	0	0	0	0	3.22851e-05	0	0	0	0	0	0	0	0	0	0	0	0	0	0	0	0	0	0	0	0	0	0	0	0	0	0	0	0	0	0	0	0
Pasteurella_multocida	0	0	0	0	0	0	0	0	0	0	0	0	0	0	0	3.22851e-05	3.22851e-05	0	9.68554e-05	0	3.22851e-05	0.000193711	0	0.000322851	0.000193711	0	0	0	0	0	0	0	0	0	0	0	0	0	0	0	0	0	0	0	0	0	0	0	0
Paenibacillus_nanensis	0	0	0	0	0	0	0	0	0	0	0	0	0	0	0	0	0	0	0	0	0	0	0	0	0	0	0	0	0	0	0	3.22851e-05	0	0	0	0	0	0	0	0	0	0	0	0	0	0	0	0	0
Lactobacillus_dextrinicus	0	0	0	0	0	0	0	0	0	0	0	0	0	0	0	0	0	0	0	0	0	0	0	0	0	0	0	0	0	0	0	0	0	0	0	0	0	0	0	0	0	0	0	0	0	0	0	0	0
Limnobacter_thiooxidans	0	0	0	0	0	0	0	0	0	0	0	0	0	0	0	0	0	0	0	0	0	0	0	0	0	0	0	0	0	0	0	0	0	0	0	0	0	0	0	0	0	0	0	0	0	0	0	0	0
Shewanella_denitrificans	0	0	0	0	0	0	0	0	0	0	0	0	0	0	0	0	0	0	0	0	0	0	0	0	0	0	0	0	0	0	0	0	0	0	0	0	0	0	0	0	0	0	0	0	0	0	0	0	0
Desulfovibrio_sp_UNSW3caefatS	0	0	0	0	0	0	0	0	0	0	0	0	0	0	0	0	0	0	0	0	0	0	0	0	0	0	0	0	0	0	0	0	0	0	0	0	0	0	0	0	0	0	0	0	0	0	0	0	0
Chitinophaga_cymbidii	0	0	0	0	0	0.000161426	9.68554e-05	0	0.000290566	0	0.000322851	0	0	0	0	0	0	0	0	0	0	0	0	0	0	0	0	0	0	0	0	0	0	0	0	0	0	0	0	0	0	0	0	0	0	0	0	0	0
Tessaracoccus_sp_T2.5-30	0	0	0	0	0	0	0	0	0	0	0	0	0	0	0	0	0	0	0	0	0	0	0	0	0	0	0	0	0	0	6.45703e-05	0	0	0	6.45703e-05	0.000322851	3.22851e-05	0	0	0	0	0	0	0	0	0	0	0	0
Paenibacillus_odorifer	0	0	0	0	0	0	0	0	0	0	0	0	0	0	0	0	0	0	0	0	0	0	0	0	0	0	0	0	0	0	0	0	0	0	0	0	0	0	0	0	0	0	0	0	0	0	0	0	0
Microcoleus_sp_PCC_7113	0	0	0	0	0	0	0	0	0	0	0	0	0	0	0	0	0	0	0	0	0	0	0	0	0	0	0	0	0	0	0	0	0	0	0	0	0	0	0	0	0	0	0	0	0	0	0	0	0
Prevotella_oris	0	0	0	0	0	0	0	0	0	0	0	0	0	0	0	0	0	0	0	0	0	0	0	0	0	0	0	0	0	0	0	0	0	0	0	0	0	0	0	0	0	0	0	0	0	0	0	0	0
Candidatus_Intestinusbacter_nucleariae	0	0	0	0	0	0	0	0	0	0	0	0	0	0	0	0	0	0	0	0	0	0	0	0	0	0	0	0	0	0	0	0	0	0	0	0	0	0	0	0	0	0	0	0	0	0	0	0	0
Treponema_socranskii	0	0	0	0	0	0	0	0	0	0	0	0	0	0	0	0	0	0	0	0	0	0	0	0	0	0	0	0	0	0	0	0	0	0	0	0	0	0	0	0	0	0	0	0	0	0	0	0	0
Deinococcus_budaensis	0	0	0	0	0	0	0	0	0	0	0	0	0	0	0	0	0	0	0	0	0	0	0	0	0	0	0	0	0	0	0	0	0	0	0	0	0	0	0	0	0	0	0	0	0	0	0	0	0
Ottowia_sp_oral_taxon_894	0	0	0	0	0	0	0	0	0	0	0	0	0	0	0	0	0	0	0	0	0	0	0	0	0	0	0	0	0	0	0	0	0	0	0	0	0	0	0	0	0	0	0	0	0	0	0	0	3.22851e-05
Geobacillus_stearothermophilus	0	0	0	0	0	0	0	0	0	0	0.000290566	0	0	0	0	0	0	0	0.000129141	3.22851e-05	0	0	0	0	0	0	0	0	0	0	0	0	0	0	0	0	0	0	0	0	0	0	0	0	0	0	0	0	0
Deinococcus_xinjiangensis	0	0	0	0	0	0	0	0	0	0	0	0	0	0	0	0	0	0	0	0	0	0	0	0	0	0	0	0	0	0	0	0	0	0	0	0	0	0	0	0	0	0	0	0	0	0	0	0	0
Trueperella_pyogenes	0	0	0	0	0	0	0	0	0	0	0	0	3.22851e-05	0	0	6.45703e-05	3.22851e-05	0	0.000129141	0	0.000129141	0.000129141	9.68554e-05	0.000290566	0.000258281	0	0	0	0	0	0	0	0	0	0	0	0	0	0	0	0	0	0	0	0	0	0	0	0
Watanabea_reniformis	0	0	0	0	0	0	0	0	0	0	0	0	0	0	0	0	0	0	0	0	0	0	0	0	0	0	0	0	0	0	0	0	0	0	0	0	0	0	0	0	0	0	0	0	0	0	0	0	0
Terribacillus_goriensis	0	0	0	0	0	0	0	0	0	0	0	0	0	0	0	0	0	0	0	0	0	0	0	0	0	0	0	0	0	0	0	0	0	0	0	0	0	0	0	0	0	0	0	0	0	0	0	0	0
Clostridium_sp_Culture-27	0	0	0	0	0	0	0	0	0	0	0	0	0	0	0	0	0	0	0	0	0	0	0	0	0	0	0	3.22851e-05	0	0	0	0	0	0	0	0	0	0	0	0	0	0	0	0	0	0	0	0	0
Bacteroides_salyersiae	6.45703e-05	0	0	0	0	0	3.22851e-05	3.22851e-05	0	3.22851e-05	0	9.68554e-05	0.000129141	0	0.000161426	0.000161426	0.000129141	0	6.45703e-05	0	0	0	0	0	0	0	0	0	0	0	0	0	0	3.22851e-05	0	6.45703e-05	0	0	6.45703e-05	0	0	0	0	0	0	0	0	0	0
Pasteurellaceae_bacterium	0	0	0	0	0	0	0	0	0	0	0	0	0	0	0	0	0	0	0	6.45703e-05	0	0	0	0	0	0.000258281	0	0	0	0	0	0	0	0	0	0	0	0	0	0	0	0	0	0	0	0	0	0	0
Solitalea_canadensis	0	0	0	0	0	0	0	0	0	0	0	0	0	0	0	0	0	0	0	0	0	0	0	0	0	0	0	0	0	0	0	0	0	0	0	0	0	0	0	0	0	0	0	0	0	0	0	0	0
Halomonas_korlensis	0	0	0	0	0	0	0	0	0	0	0	0	0	0	0	0	0	0	0	0	0	0	0	0	0	0	0	0	0	0	0	0	0	0	0	0	0	0	0	0	0	0	0	0	0	0	0	0	0
Saccharopolyspora_sp	0	0	0	0	0	0	0	0	0	0	0	0	0	0	0	0	0	0	0	0	0	0	0	0	0	0	0	0	0	0	0	0	0	0	0	0	0	0	0	0	0	0	0	0	0	0	0	0	9.68554e-05
Lactococcus_raffinolactis	0	9.68554e-05	0	3.22851e-05	6.45703e-05	0	0	0.000161426	0	0.000225996	0	0	0	0	0	6.45703e-05	0	0	0	0	0	0	0	0	0	0	0	0	0	0	0	0	0	0	0	0	0	0	0	0	0	0	0	0	0	0	0	0	0
Firmicutes_bacterium_CAG_194_44_15	0	0	0	0	0	0	0	0	0	0	0	0	0	0	0	0	0	0	0	0	0	0	0	0	0	0	0	0	0	0	0	0	0	0	0	0	0	0	0	0	0	0	0	0	0	0	0	0	0
Propionibacterium_freudenreichii	0	0	0	0	0	0	0	0	0	0	0	0	0	0	0	0	0	0	0	0	0	0	0	0	0	0	0	0	0	0	0	0	0	0	0	0	0	0	0	0	0	0	0	0	0	0	0	0	0
bacterium_enrichment_culture_clone_Ecwsrb026	0	6.45703e-05	9.68554e-05	0	9.68554e-05	3.22851e-05	0	3.22851e-05	6.45703e-05	0	0.000161426	0	0	0	0	0	0	0	0	0	0	0	0	0	0	0	9.68554e-05	0	0	0.000129141	0	0	0	0	0	0	0	0	0	0	0	0	0	0	0	0	0	0	0
Flavobacterium_commune	0	0	0	0	0	0	0	0	0	0	0	0	0	0	0	0	0	0	0	0	0	0	0	0	0	0	0	0	0	0	0	0	0	0	0	0	0	0	0	0	0	0	0	0	0	0	0	0	0
Tannerella_sp_oral_taxon_HOT-286	0	0	0	0	0	0	0	0	0	0	0	0	0	0	0	0	0	0	0	0	0	0	0	0	0	0	0	0	0	0	0	0	0	0	0	0	0	0	0	0	0	0	0	0	0	0	0	0	0.000129141
Kushneria_marisflavi	0	0	0	0	0	0	0	0	0	0	0	0	0	0	0	0	0	0	0	0	0	0	0	0	0	0	0	0	0	0	0	0	0	0	0	0	0	0	0	0	0	0	0	0	0	0	0	0	0
Janthinobacterium_sp_B9-8	0	0	0	0	0	0	0	0	0	0	0	0	0	0	0	0	0	0	0	0	0	0	0	0	0	0	0	0	0	0	0	0	0	0	0	0	0	0	0	0	0	0	0	0	0	0	0	0	0
Dinghuibacter_silviterrae	0	0	0	0	0	0	0	0	0	0	0	0	0	0	0	0	0	0	0	0	0	0	0	0	0	0	0	0	0	0	0	0	0	0	0	0	0	0	0	0	0	0	0	0	0	0	0	0	0
Staphylococcus_lentus	0	0	0	0	0	0	0	0	0	0	0	0	0	0	0	0	3.22851e-05	0	6.45703e-05	6.45703e-05	0	0	0	0	0	0	0	0	0	0	0	0	0	0	0	0	0	9.68554e-05	0	0	0	0	0	0	0	0	0	0	0
Novispirillum_itersonii	0	0	0	0	0	0	0	0	0	0	0	0	0	0	0	0	0	0	0	0	0	0	0	0	0	0	0	0	0	0	0	0	0	0	0	0	0	0	0	0	0	0	0	0	0	0	0	0	0
Parasutterella_secunda	0	0	0	0	0	0	0	0	0	0	0	0	0	0	0	0	0	0	0	0	0	0	0	0	0	0	0	0	0	0.000225996	0	0	0	0	0	0	0	0	0	0	0	0	0	0	0	0	0	0	0
Treponema_berlinense	0	0	0	0	0	0	0	0	0	0	0	0	0	0	0	0	0	0	0	0	0	0	0	0	0	0	0	0	0	0	0	0	0	0	0	0	0	0	0	0	0	0	0	0	0	0	0	0	0
Bacteroides_nordii	0.000161426	0	3.22851e-05	6.45703e-05	3.22851e-05	3.22851e-05	3.22851e-05	6.45703e-05	0	0	6.45703e-05	0	0	0	0	0	0	0	0	0	0	0	0	0	0	0	0	0	0	3.22851e-05	0	0	0	0	0	0	0	0	6.45703e-05	0	0	0	0	0	0	0	0	0	0
Spirosoma_sp_TX0653	0	0	0	0	0	0	0	0	0	0	0	0	0	0	0	0	0	0	0	0	0	0	0	0	0	0	0	0	0	0	0	0	0	0	0	0	0	0	0	0	0	0	0	0	0	0	0	0	0
Helicobacter_hepaticus	0	0	0	0	0	0	0	0	0	0	0	0	0	0	0	0	0	0	0	0	0	0	0	0	0	0	0	0	0	0	0	0	0	0	0	0	0	0	0	0	0	0	0	0	0	0	0	0	3.22851e-05
Coprobacter_secundus	0	0	0	0	0	0	0	0	0	0	0	0	0	0	0	0	0	0	0	0	0	0	0	0	0	0	0	0	0	0	0	0	0	0	0	0	0	0	0	0	0	0	0	0	3.22851e-05	0	0	0	0
Arsenicicoccus_sp_oral_taxon_190	0	0	0	0	0	0	0	0	0	0	0	0	0	0	0	0	0	0	0	0	0	0	0	0	0	0	0	0	0	0	0	0	0	0	0	0	0	0	0	0	0	0	0	0	0	0	0	0	0
Candidatus_Adlerbacteria_bacterium_GW2011_GWC1_50_9	0	0	0	0	0	0	0	0	0	0	0	0	0	0	0	0	0	0	0	0	0	0	0	0	0	0	0	0	0	0	0	0	0	0	0	0	0	0	0	0	0	0	0	0	0	0	0	0	0
Arthrobacter_agilis	0	0	0	0	0	0	0	0	0	0	0	0	0	0	0	0	0	0	0	0	0	0	0	0	0	0	0	0	0	0	0	0	0	0	0	0	0	0	0	0	0	0	0	0	0	0	0	0	0
Streptococcus_pluranimalium	0	0	0	0	0	0	0	0	0	0	0	0	0	0	0	0	0	0	0	0	0	0	0	0	0	0	0	0	0	0	6.45703e-05	0	0	0	0	0	0	0	0	0	0	0	0	0	0	0	0	0	0
Veillonella_magna	0	0	0	0	0	0	0	0	0	0	0	0	0	0	0	0	0	0	0	0	0	0	0	0	0	0	0	0	0	0	0	0	0	0	0	0	0	0	0	0	0	0	0	0	0	0	0	0	0
Faecalitalea_sp_Marseille-P3755	0	0	0	0	0	0	0	0	0	0	0	0	0	0	0	0	0	0	0	0	0	0	0	0	0	0	0	0	0	0	0	0	0	0	0	0	0	0	0	0	0	0	0	0	0	0	0	0	0
Luteimonas_sp	0	0	0	0	0	0	0	0	0	0	0	0	3.22851e-05	0	0	0	0	0	0	0	0	0	0	3.22851e-05	0	0	0	0	0	0	6.45703e-05	0	0	0	0	0	0	0	0	0	0	0	0	0	0	0	0	0	0
Flavobacterium_sasangense	0	0	0	0	0	0	0	0	0	0	0	0	0	0	0	0	0	0	0	0	0	0	0	0	0	0	0	0	0	0	0	0	0	0	0	0	0	0	0	0	0	0	0	0	0	0	0	0	0
Haemophilus_parahaemolyticus	0	0	0	0	0	0	0	0	0	0	0	0	0	0	0	0	3.22851e-05	0	9.68554e-05	0	0	0	0	0	0	0	0	0	0	0	0	0	0	0	0	0	0	0	0	0	0	0	0	0	0	0	0	0	0
TM7_phylum_sp_oral_clone_FR058	0	0	0	0	0	0	0	0	0	0	0	0	0	0	0	0	0	0	0	0	0	0	0	0	0	0	0	0	0	0	0	0	0	0	0	0	6.45703e-05	0	0	0	0	0	0	0	0	0	0	0	9.68554e-05
Rhodococcus_fascians	0	0	0	0	6.45703e-05	0	9.68554e-05	0	0.000129141	0	6.45703e-05	0	0	0	0	0	0	0	0	0	0	0	0	0	0	0	0	0	0	0	0	0	0	0	0	0	0	0	0	0	0	3.22851e-05	0	9.68554e-05	0	0	0	0	0
Saccharopolyspora_rectivirgula	0	0	0	0	0	0	0	0	0	0	0	0	0	0	0	0	0	0	0	0	0	0	0	0	0	0	0	0	0	0	0	0	0	0	0	0	0	0	0	0	0	0	0	0	0	0	0	0	0
Capnocytophaga_sputigena	0	0	0	0	0	0	0	0	0	0	0	0	0	0	0	0	0	0	0	0	0	0	0	0	0	0	0	0	0	0	0	0	0	0	0	0	3.22851e-05	0	0	0	0	0	0	0	0	0	0	0	3.22851e-05
Lactobacillus_acetotolerans	0	0	0	0	0	0	0	0	0	0	0	0	0	0	0	0	0	0	0	0	0	0	0	0	0	0	0	0	0	0	0	0	0	0	0	0	0	0	0	0	0	0	0	0	0	0	0	0	0
Sinorickettsia_chlamys	0	0	0	0	0.000225996	0	0	0	0	0	0	0	0	0	0	0	0	0	0	0	0	0	0	0	0	0	0	0	0	0	0	0	0	0	0	0	0	0	0	0	0	0	0	0	0	0	0	0	0
Luteibacter_anthropi	3.22851e-05	0.000193711	6.45703e-05	0	9.68554e-05	6.45703e-05	0	6.45703e-05	9.68554e-05	0	6.45703e-05	0	0	0	0	3.22851e-05	0.000161426	0.000193711	0.000193711	0	0	0	0	0	0	3.22851e-05	3.22851e-05	0	0	0	0	0	0	0	0	0	0	0	0	0	0	0	0	0	0	0	0	0	0
Shewanella_frigidimarina	0	0	0	0	0	0	0	0	0	0	0	0	0	0	0	0	0	0	0	0	0	0	0	0	0	0	0	0	0	0	0	0	0	0	0	0	0	0	0	0	0	0	0	0	0	0	0	0	0
Deinococcus_reticulitermitis	0	0	0	0	0	0	0	0	0	0	0	0	0	0	0	0	0	0	0	0	0	0	0	0	0	0	0	0	0	0	0	0	0	0	0	0	0	0	0	0	0	0	0	0	0	0	0	0	0
Azospirillum_sp_47_25	0	0	0	0	0	9.68554e-05	0	0	0	0	0	0	0	0	0	0	0	0	0	0	0	0	0	0	0	0	0	0	0	0	0	0	0	0	0	0	0	0	0	0	0	0	0	0	0	0	0	0	0
Marinobacter_lacisalsi	0	0	0	0	0	0	0	0	0	0	0	0	0	0	0	0	0	0	0	0	0	0	0	0	0	0	0	0	0	0	0	0	0	0	0	0	0	0	0	0	0	0	0	0	0	0	0	0	0
Cytophaga_hutchinsonii	0	0	0	0	0	0	0	0	0	0	0	0	0	0	0	0	0	0	0	0	0	0	0	0	0	0	0	0	0	0	0	0	0	0	0	0	0	0	0	0	0	0	0	0	0	0	0	0	0
Prevotella_buccae	0	0	0	0	0	0	0	0	0	0	0	0	0	0	0	0	9.68554e-05	0	0	0	0	0	0	0	0	0	0	0	0	0	0	0	0	0	0	0	0	0	0	0	0	0	0	0	0	0	0	0	0
Olsenella_sp_GAM18	0	0	0	0	0	0	0	0	0	0	0	0	0	0	0	0	0	0	0	0	0	0	0	0	0	0	0	0	0	0	0	0	0	3.22851e-05	0	0	0	0	0	0	0	0	0	0	0	0	0	0	0
Fulvimarina_manganoxydans	0	0	0	0	0	0	0	0	0	0	0	0	0	0	0	0	0	0	0	0	0	0	0	0	0	0	0	0	0	0	0	0	0	0	0	0	0	0	0	0	0	0	0	0	0	0	0	0	0
Ectothiorhodospira_sp_enrichment_culture	0	0	0	0	0	0	0	0	0	0	0	0	0	0	0	0	0	0	0	0	0	0	0	0	0	0	0	0	0	0	0	0	0	0	0	0	0	0	0	0	0	0	0	0	0	0	0	0	0
Lactobacillus_kunkeei	0	0	0	0	0	0	0	0	0	0	0	0	0	0	0	3.22851e-05	0	0	0.000129141	0	0	0	0	0	0	0	0	0	0	0	0	0	0	0	0	0	0	0	0	0	0	0	0	0	0	0	0	0	0
Prevotella_sp_oral_clone_DO014	0	0	0	0	0	0	0	0	0	0	0	0	0	0	0	0	0	0	0	0	0	0	0	0	0	0	0	0	0	0	0	0	0	0	0	0	0	0	0	0	0	0	0	0	0	0	0	0	0
Ideonella_sp	0	0	0	0	0	0	0	0	0	0	0	0	0	0	0	0	0	0	0	0	0	0	0	0	0	0	0	0	0	0	0	0	0	0	0	0	0	0	0	0	0	0	0	0	0	0	0	0	0
Weissella_ceti	0	0	0	0	0	0	0	3.22851e-05	0	0	0	0	0	0	0	0	0	0	0	0	0	0	0	0	0	0	0	0.000193711	0	0	0	0	0	0	0	0	0	0	0	0	0	0	0	0	0	0	0	0	0
Ruminococcus_sp	0	0	0	0	0	0	0	0	0	0	0	0	0	0	0	0	3.22851e-05	0	9.68554e-05	0	0	0	0	0	9.68554e-05	0	0	0	0	0	0	0	0	0	0	0	0	0	0	0	0	0	0	0	0	0	0	0	0
Pelobacter_acetylenicus	0	0	0	0	0	0	0	0	0	0	0	0	0	0	0	0	0	0	0	0	0	0	0	0	0	0	0	0	0	0	0	0	0	0	0	0	0	0	0	0	0	0	0	0	0	0	0	0	0
Microvirga_massiliensis	0	0	0	0	0	0	0	0	0	0	0	0	0	0	0	0	0	0	0	0	0	0	0	0	0	0	0	0	0	0	0	0	0	0	0	0	0	0	0	0	0	0	0	0	0	0	0	0	0
Serinicoccus_sp	0	0	0	0	0	0	0	0	0	0	0	0	0	0	0	0	0	0	0	0	0	0	0	0	0	0	0	0	0	0	0	0	0	0	0	0	0	0	0	0	0	0	0	0	0	0	0	0	0
Bacillus_gobiensis	0	0	0	0	0	0	0	0	0	0	0	0	0	0	0	0	3.22851e-05	0	0.000161426	0	3.22851e-05	0	0	0	0	0	0	0	0	0	0	0	0	0	0	0	0	0	0	0	0	0	0	0	0	0	0	0	0
Clostridium_sp_BNL1100	0	0	0	0	0	0	0	0	0	0	0	0	0	0	0	0	0	0	0	0	0	0	0	0	0	0	0	0	0	0	0	0	0	0	0	0	0	0	0	0	0	0	0	0	0	0	0	0	0
Ruminococcus_sp_YE281	0	0	0	0	0	0	0	0	0	0	0	0	3.22851e-05	0	0	0	0	0	0	0	3.22851e-05	0	6.45703e-05	0	0	0	0	0	0	0	0	0	0	0	0	0	0	0	0	0	0	0	0	0	0	0	0	0	0
Gemmatimonas_phototrophica	0	0	0	0	0	0	0	0	0	0	0	0	0	0	0	0	0	0	0	0	0	0	0	0	0	0	0	0	0	0	0	0	0	0	0	0	0	0	0	0	0	0	0	0	0	0	0	0	0
Brevibacterium_ravenspurgense	0	0	0	0	0	0	0	0	0	0	0	0	0	0	0	0	0	0	3.22851e-05	0	0	0	0	0	0	3.22851e-05	0	0	0	0	0	0	0	0	0	0	0	0	0	0	0	0	0	0	0	0	0	0	0
Noviherbaspirillum_sp	0	0	0	0	0	0	0	0	0	0	0	0	0	0	0	0	0	0	0	0	0	0	0	0	0	0	0	0	0	0	0	0	0	0	0	0	0	0	0	0	0	0	0	0	0	0	0	0	0
Jonesia_denitrificans	0	0	0	0	0	0	0	0	0	0	0	0	0	3.22851e-05	0	6.45703e-05	6.45703e-05	0	9.68554e-05	0	0.000193711	0.000193711	3.22851e-05	6.45703e-05	0.000161426	0	0	0	0	0	0	0	0	0	0	0	0	0	0	0	0	0	0	0	0	0	0	0	0
Acholeplasmatales_bacterium_canine_oral_taxon_375	0	0	0	0	0	0	0	0	0	0	0	0	0	0	0	0	0	0	0	0	0	0	0	0	0	0	0	0	0	0	0	0	0	0	0	0	0	0	0	0	0	0	0	0	0	0	0	0	0
bacterium_enrichment_culture_clone_BA27	0	0	0	0	0	0	0	0	0	0	0	0	0	0	0	0	0	0	0	0	0	0	0	0	0	0	0	0	0	0	0	0	0	0	0	0	0	0	0	0	0	0	0	0	0	0	0	0	0
Bacillus_filamentosus	0	0	0	0	0	0	0	0	0	0	0	0	0	0	0	0	0	0	0	0	0	0	0	0	0	0	0	0	0	0	0	0	0	0	0	0	0	0	0	0	0	0	0	0	0	0	0	0	0
Nocardia_farcinica	0	0	0	0	0	0	0	0	0	0	0	0	0	0	0	0	0	0	0	0	0	0	0	0	0	0	0	0	0	0	0	0	0	0	0	0	0	0	0	0	0	0	0	0	0	0	0	0	0
Seleniivibrio_woodruffii	0	0	0	0	0	0	0	0	0	0	0	3.22851e-05	0	0	0	3.22851e-05	0	0	0	0	0	0	0	0	0	0	0	0	0	0	0	0	0	0	0	0	0	0	0	0	0	0	0	0	0	0	0	0	0
Nocardioides_dilutus	0	0	0	0	0	0	0	0	0	0	0	0	0	0	0	0	0	0	0	0	0	0	0	0	0	0	0	0	0	0	0	0	0	0	0	0	0	0	0	0	0	0	0	0	0	0	0	0	0
Selenomonadales_bacterium_Marseille-P2399	3.22851e-05	0	0	0	0	9.68554e-05	0	0	0	0	0	0	0	0	0	0	0	0	0	0	0	0	0	0	0	0	0	0	0	0	0	0	0	6.45703e-05	0	0	0	0	0.000161426	0	0	0	0	0	0	0	0	0	0
Lactobacillus_agilis	0	0	0	0	0	0	0	0	0	0	0	0	0	0	0	0	0	0	0	0	0	0	0	0	0	0	0	0	0	0	0	0	0	0	0	0	0	0	0	0	0	0	0	0	0	0	0	0	0
Pedobacter_sp_b3N1b-b5	0	0	0	0	0	0	6.45703e-05	0	0.000161426	0	9.68554e-05	0	0	0	0	0	0	0	0	0	0	0	0	0	0	0	0	0	0	0	0	0	0	0	0	0	0	0	0	0	0	0	0	0	0	0	0	0	0
Mycolicibacterium_goodii	0	0	0	0	0	0	0	0	0	0	0	0	0	0	0	0	0	0	0	0	0	0	0	0	0	0	0	0	0	0	0	0	0	0	0	0	0	0	0	0	0	0	0	0	0	0	0	0	0
Prevotella_sp_AG:487_50_53	0	0	0	0	0	0	0	0	0	0	0	0	0	0	0	0	0	0	0	0	0	0	0	0	0	0	0	0	0	0	0	0	0	0	0	0	0	0	0	0	0	0	0	0	0	0	0	0	0
Corynebacterium_massiliense	0	0	0	0	0	0	0	0	0	0	0	0	0	0	0	0	0	0	0	0	0	0	0	0	0	0	0	0	0	0	0	0	0	0	0	0	0	0	0	0	0	0	0	0	0	0	0	0	0
Maribacter_aquivivus	0	0	0	0	0	0	0	0	0	0	0	0	0	0	0	0	0	0	0	0	0	0	0	0	0	0	0	0	0	0	0	0	0	0	0	0	0	0	0	0	0	0	0	0	0	0	0	0	0
Ruminococcaceae_bacterium_GD6	3.22851e-05	0	3.22851e-05	0	0	0	0	0	0	0	0	0	0	0	0	0	0	0	0	0	0	0	0	0	0	0	0	0	0	0	0	0	0	3.22851e-05	0	0	0	0	0	0	0	0	0	0	3.22851e-05	0	0	0	0
Bacillus_infernus	0	0	0	0	0	0	0	0	0	0	0	0	0	0	0	0	0	0	0	0	0	0	0	0	0	0	0	0	0	0	0	0	0	0	0	0	0	0	0	0	0	0	0	0	0	0	0	0	0
Clostridium_sp_CAG:306	0	0	0	0	0	0	0	0	0	0	0	0	0	0	0	0	0	0	0	0	0	0	0	0	0	0	6.45703e-05	0	0	0	0	0	0	0	0	0	0	0	0	0	0	0	0	0	0	0	0	0	0
Selenomonas_artemidis	0	0	0	0	0	0	0	0	0	0	0	0	0	0	0	0	0	0	0	0	0	0	0	0	0	0	0	0	0	0	0	0	0	0	0	0	0	0	0	0	0	0	0	0	0	0	0	0	0
Halophibacterium_profundimaris	0	0	0	0	0	0	0	0	0	0	0	0	0	0	0	0	0	0	0	0	0	0	0	0	0	0	0	0	0	0	0	0	0	0	0	0	0	0	0	0	0	0	0	0	0	0	0	0	0
Myroides_odoratus	0	0	0	0	0	0	0	0	0	0	0	0	0	0	0	0	0	0	0	0	0	0	0	0	0	0	0	0	0	0	0	0	0.000161426	0	0	0	0	0	0	0	0	0	0	0	0	0	0	0	0
Peptostreptococcaceae_bacterium_SK031	0	0	0	0	0	0	0	0	0	0	0	0	0	0	0	0	0	0	0	0	0	0	0	0	0	0	0	0	0	0	0	0	0	0	0	0	0	0	0	0	0	0	0	0	0	0	0	0	0
Microbacterium_pseudoresistens	0	0	0	0	0	3.22851e-05	0	0	0	0	0	0	0	0	0	0	3.22851e-05	0	0	0	0	0	0	0	0	0	0	0	0	0	0	0	0	0	0	0	0	0	0	0	0	0	0	0	0	0	0	0	0
Leptotrichia_hofstadii	0	0	0	0	6.45703e-05	0	0	0	0	0	0	0	0	0	0	0	0	0	0	0	0	0	0	0	0	0	0	0	0	0	0	0	0	0	0	0	0	0	0	0	0	0	0	0	0	0	0	0	6.45703e-05
Glycomyces_xiaoerkulensis	0	0	0	0	0	0	0	0	0	0	0	0	0	0	0	0	0	0	0	0	0	0	0	0	0	0	0	0	0	0	0	0	0	0	0	0	0	0	0	0	0	0	0	0	0	0	0	0	0
bacterium_enrichment_culture_clone_NCAAH_30N1	0	0	0	0	0	0	0	0	0	0	0	0	0	0	0	0	0	0	0	0	0	0	0	0	0	0	0	0	0	0	0	0	0	0	0	0	0	0	0	0	0	0	0	0	0	0	0	0	0
Aliifodinibius_sp_YIM_95756	0	0	0	0	0	0	0	0	0	0	0	0	0	0	0	0	0	0	0	0	0	0	0	0	0	0	0	0	0	0	0	0	0	0	0	0	0	0	0	0	0	0	0	0	0	0	0	0	0
g__unidentified_Thiotrichaceae;s__bacterium_episymbiont_of_Kiwa_sp	0	0	0	0	0	0.000161426	0	0	0	0	0	0	0	0	0	0	0	0	0	0	0	0	0	0	0	0	0	0	0	0	0	0	0	0	0	0	0	0	0	0	0	0	0	0	0	0	0	0	0
Propionibacterineae_bacterium_3712BRRJ	0	0	0	0	0	0	0	0	0	0	0	0	0	0	0	0	0	0	0	0	0	0	0	0	0	0	0	0	0	0	0	0	0	0	0	0	0	0	0	0	0	0	0	0	0	0	0	0	0
Dietzia_timorensis	0	0	0	0	0	0	0	0	0	0	0	0	0	0	0	0	0	0	3.22851e-05	0	0	3.22851e-05	0	0	0	0	0	0	0	0	0	0	0	0	0	0	0	0	0	0	0	0	0	0	0	0	0	0	0
Treponema_sp_I:C:BA223	0	0	0	0	0	0	0	0	0	0	0	0	0	0	0	0	0	0	0	0	0	0	0	0	0	0	0	0	0	0	0	0	0	0	0	0	0	0	0	0	0.000161426	0	0	0	0	0	0	0	0
bacterium_DOAN6/4	0	0	0	0	3.22851e-05	9.68554e-05	0	0	0.000161426	0	3.22851e-05	0	0	0	0	0	0	0	0	0	0	0	0	0	0	0	0	0	0	0	0	0	0	0	0	0	0	0	0	0	0	0	0	0	0	0	0	0	0
Deinococcus_lacus	0	0	0	0	0	0	0	0	0	0	0	0	0	0	0	0	0	0	0	0	0	0	0	0	0	0	0	0	0	0	0	0	0	0	0	0	0	0	0	0	0	0	0	0	0	0	0	0	0
Thermoactinomyces_khenchelensis	0	0	0	0	0	0	0	0	0	0	0	0	0	0	0	0	0	0	0	0	0	0	0	0	0	0	0	0	0	0	0	0	0	0	0	0	0	0	0	0	0	0	0	0	0	0	0	0	0
Mariniphaga_anaerophila	0	0	0	0	0	0	0	0	0	0	0	0	0	0	0	0	0	0	0	0	0	0	0	0	0	0	0	0	0	0	0	0	0	0	0	0	0	0	0	0	0	0	0	0	0	0	0	0	0
Croceicoccus_marinus	0	0	0	0	0	0	0	0	0	0	0	0	0	0	0	0	0	0	0	0	0	0	0	0	0	0	0	0	0	0	0	0	0	0	0	0	0	0	0	0	0	0	0	0	0	0	0	0	0
bacterium_enrichment_culture_clone_BBMC-12	0	0	0	0	0	0	0	0	0	0	0	0	0	0	0	0	0	0	0	0	0	0	0	0	0	0	0	0	0	0	0	0	0	0	0	0	0	0	0	0	0	0	0	0	0	0	0	0	0
Pygmaiobacter_massiliensis	0	0	0	0	0	0	0	0	0	0	0	0	0	0	0	0	0	0	0	0	0	0	0	0	0	0	0	0	0	0	0	0	0	0	0	0	0	0	0	0	0	0	0	0	0	0	0	0	0
Idiomarina_ramblicola	0	0	0	0	0	0	0	0	0	0	0	0	0	0	0	0	0	0	0	0	0	0	0	3.22851e-05	0	0	0	0	0	0	0	0	0	0	0	0	0	0	0	0	0	0	0	0	0	0	0	0	0
Paenibacillus_pectinilyticus	0	0	0	0	0	0	0	0	0	0	0	0	0	0	0	0	0	0	0	0	0	0	0	0	0	0	0	0	0	0	0	0	0	0	0	0	0	0	0	0	0	0	0	0	0	0	0	0	0
Megasphaera_cerevisiae	0	0	0	0	0	0	0	0	0	0	0	0	0	0	0	3.22851e-05	0.000161426	0	0	0	0	9.68554e-05	0.000129141	3.22851e-05	3.22851e-05	0	0	0	0	0	0	0	0	0	0	0	0	0	0	0	0	0	0	0	0	0	0	0	0
Gracilibacteria_bacterium_oral_taxon_873	0	0	0	0	0	0	0	0	0	0	0	0	0	0	0	0	0	0	0	0	0	0	0	0	0	0	0	0	0	0	0	0	0	0	0	0	0	0	0	0	0	0	0	0	0	0	0	0	0.000161426
Tissierella_creatinini	0	0	0	0	0	0	0	0	0	0	0	0	0	0	0	0	0	0	0	0	0	0	0	0	0	0	0	0	0	0	0	0	0	0	0	0	0	0	0	0	0	0	0	0	0	0	0	0	0
Aquaspirillum_sp_LM1	0	0	0	0	0	0	0	0	0	0	0	0	0	0	0	0	0	0	0	0	0	0	0	0	0	0	0	0	0	0	0	0	0	0	0	0	0	0	0	0	0	0	0	0	0	0	0	0	0
filamentous_cyanobacterium_LEGE_11469	0	0	0	0	0	0	0	0	0	0	0	0	0	0	0	0	0	0	0	0	0	0	0	0	0	0	0	0	0	0	0	0	0	0	0	0	0	0	0	0	0	0	0	0	0	0	0	0	0
Absiella_dolichum	0	6.45703e-05	0.000161426	3.22851e-05	0	0	0	0	0	0	0.000129141	0	0	0	0	0	0	0	0	0	0	0	0	0	0	0	0	0	0	0	0	0	0	0	0	0	0	0	0	0	0	0	0	0	0	0	0	0	0
Marinospirillum_minutulum	0	0	0	0	0	0	0	0	0	0	0	0	0	0	0	0	0.000161426	0	3.22851e-05	0	9.68554e-05	0.000129141	6.45703e-05	9.68554e-05	6.45703e-05	0	0	0	0	0	0	0	0	0	0	0	0	0	0	0	0	0	0	0	0	0	0	0	0
Rhodovulum_adriaticum	0	0	0	0	0	0	0	0	0	0	0	0	0	0	0	0	0	0	0	0	0	0	0	0	0	0	0	0	0	0	0	0	0	0	0	0	0	0	0	0	0	0	0	0	0	0	0	0	0
Tannerella_forsythia	0	0	0	0	0	0	0	0	0	0	0	0	0	0	0	0	0	0	0	0	0	0	0	0	0	0	0	0	0	0	0	0	0	0	0	0	0	0	0	0	0	0	0	0	0	0	0	0	0
Rhodobium_sp_2	0	0	0	0	0	9.68554e-05	9.68554e-05	0	6.45703e-05	0	6.45703e-05	0	0	0	0	0	0	0	0	0	0	0	0	0	0	0	0	0	0	0	0	0	0	0	0	0	0	0	0	0	0	0	0	0	0	0	0	0	0
Corynebacterium_durum	0	0	0	0	0	0	0	0	0	0	0	0	0	0	0	0	3.22851e-05	0	3.22851e-05	0	0	0	0	0	0	0	0	0	0	0	0	0	0	0	0	0	0	0	0	0	0	0	0	0	0	0	0	0	0
Halorubrum_trapanicum	0	0	0	0	0	0	0	0	0	0	0	0	0	0	0	0	0	0	0	0	0	0	0	0	0	0	0	0	0	0	0	0	0	0	0	0	0	0	0	0	0	0	0	0	0	0	0	0	0
[Clostridium]_spiroforme	0	9.68554e-05	0	0.000129141	0	0	0	0	0	3.22851e-05	6.45703e-05	0	0	0	0	0	0	0	0	0	0	0	0	0	0	0	0	0	0	0	0	0	0	0	0	0	0	0	0	0	0	0	3.22851e-05	0	0	0	0	0	0
Symbiochloris_handae	0	0	0	0	0	0	0	0	0	0	0	0	0	0	0	0	0	0	0	0	0	0	0	0	0	0	0	0	0	0	0	0	0	0	0	0	0	0	0	0	0	0	0	0	0	0	0	0	0
[Clostridium]_scindens	3.22851e-05	0	6.45703e-05	0	0	9.68554e-05	0	0	0	0	3.22851e-05	0	0	0	0	0	0	0	0	0	0	0	0	0	0	0	0	0	0	0	0	0	0	0	0	0	0	0	0	0	0	0	0	0	3.22851e-05	0	0	0	0
Rikenella_sp_Marseille-P3215	0	0	0	0	0	0	0	0	0	0	0	0	0	0	0	0	0	0	0	0	0	0	0	0	0	0	0	0	0	0	0	0	0	0	0	0	0	0	0	0	0	0	0	0	0	0	0	0	0
Chloroflexi_bacterium_Ellin7237	0	0	0	0	0	0	0	0	0	0	0	0	0	0	0	0	0	0	0	0	0	0	0	0	0	0	0	0	0	0	0.000129141	0	0	0	0	0	0	0	0	0	0	0	0	0	0	0	0	0	0
Prevotella_sp_oral_clone_FW035	0	0	0	0	0	0	0	0	0	0	0	0	0	0	0	0	0	0	0	0	0	0	0	0	0	0	0	0	0	0	0	0	0	0	0	0	0	0	0	0	0	0	0	0	0	0	0	0	6.45703e-05
Actinomyces_dentalis	0	0	0	0	0	0	0	0	0	0	0	0	0	0	0	0	0	0	0	0	0	0	0	0	0	0	0	0	0	0	0	0	0	0	0	0	0	0	0	0	0	0	0	0	0	0	0	0	0
Alphaproteobacteria_bacterium_RIFCSPLOWO2_01_FULL_40_26	0	0	0	0	0	0	0	0	0	0	0	0	0	0	0	0	0	0	0	0	0	0	0	0	0	0	0	0	0	0	0	0	0	0	0	0	0	0	0	0	0	0	0	0	0	0	0	0	0
bacterium_Ellin6517	0	0	0	0	0	0	0	0	0	0	0	0	0	0	0	0	0	0	0	0	0	0	0	0	0	0	0	0	0	0	0	0	0	0	0	0	0	0	0	0	0	0	0	0	0	0	0	0	0
rumen_bacterium_YS2	0	0	0	0	0	0	0	0	0	0	0	0	0	0	0	0	0	0	0	0	0	0	0	0	0	0	0	0	0	0	0	0	0	0	0	0	0	0	0	0	0	0	0	0	0	0	0	0	0
Caballeronia_terrestris	0	0	0	0	0	0	0	0	0	0	0	0	0	0	0	0	0	0	0	0	0	0	0	0	0	0	0	0	0	0	0	0	0	0	0	0	0	0	0	0	0	0	0	0	0	0	0	0	0
Paenibacillus_glucanolyticus	0	0	0	0	0	0	0	0	0	0	0	0	0	0	0	0	0	0	0	0	0	0	0	0	0	0	0	3.22851e-05	0	0	0	0	0	0	0	0	0	0	0	0	0	0	0	0	0	0	0	0	0
Absiella_argi	0	0	0	0	0	0	0	0	0	0	0	0	0	0	0	0	0	0	0	0	0	0	0	0	0	0	0	0	0	0	0	0	0	0	0	0	3.22851e-05	0	0	0	0	0	0	0	0	0	0	0	0
bacterium_YE57	0	0	0	0	0	0	0	0	6.45703e-05	0	0	0	0	0	0	0	0	0	0	0	0	0	0	0	0	0	0	0	0	0	0	0	0	0	0	0	0	0	0	0	0	0	0	0	0	0	0	0	0
Flavobacterium_degerlachei	0	0	0	0	0	0	0	0	0	0	0	0	0	0	0	0	0	0	0	0	0	0	0	0	0	0	0	0	0	0	0	0	0	0	0	0	0	0	0	0	0	0	0	0	0	0	0	0	0
Solitalea_koreensis	0	0	0	0	0	0	0	0	0	0	0	0	0	0	0	0	0	0	0	0	0	0	0	0	0	0	0	0	0	0	0	0	0	0	0	0	0	0	0	0	0	0	0	0	0	0	0	0	0
Marseilla_massiliensis	0	0	0	0	0	0	0	0	0	0	0	0	0	0	0	0	0	0	0	0	0	0	0	0	0	0	0	0	0	0	0	0	0	0	0	0.000129141	0	0	0	0	0	0	0	0	0	0	0	0	0
Flavobacterium_lindanitolerans	0	0	0	0	0	0	0	0	0	0	0	0	0	0	0	0	0	0	0	0	0	0	0	0	0	0	0	0	0	0	0	0	0	0	0	0	0	0	0	0	0	0	0	0	0	0	0	0	0
Flavobacterium_tegetincola	0	0	0	0	0	0	0	0	0	0	0	0	0	0	0	0	0	0	0	0	0	0	0	0	0	0	0	0	0	0	0	0	0	0	0	0	0	0	0	0	0	0	0	0	0	0	0	0	0
Porphyromonas_canoris	0	0	0	0	0	0	0	0	0	0	0	0	0	0	0	0	0	0	0	0	0	0	0	0	0	0	0	0	0	0	0	0	0	0	0	0	0	0	0	0	0	0	0	0	0	0	0	0	0
Desulfovibrio_salexigens	0	0	0	0	0	0	0	0	0	0	0	0	0	0	0	0	0	0	0	0	0	0	0	0	0	0	0	0	0	0	0	0	0	0	0	0	0	0	0	0	0	0	0	0	0	0	0	0	0
Capsicum_annuum	0	0	0	0	0	0	0	0	0	0	0	0	0	0	0	0	0	0	0	0	0	0	0	0	0	0	0	0	0	0	0	0	0	0	0	0	0	0	0	0	0	0	0	0	0	0	0	0	0
Saccharopolyspora_rectivirgula	0	0	0	0	0	0	0	0	0	0	0	0	0	0	0	0	0	0	0	0	0	0	0	0	0	0	0	0	0	0	0	0	0	0	0	0	0	0	0	0	0	0	0	0	0	0	0	0	0
Sphingobacterium_thermophilum	0	0	0	0	0	0	0	0	0	0	0	0	0	0	0	0	0	0	0	0	0	0	0	0	0	0	0	0	0	0	0	0	0	0	0	0	0	0	0	0	0	0	0	0	0	0	0	0	0
Christensenella_sp_Marseille-P3954	0	0	0	0	0	0	0	0	0	0	0	0	0	0	0	0	0	0	0	0	0	0	0	0	0	0	0	0	0	0	0	0	0	0	0	0	0	0	0	0	0	0	0	0	0	0	0	0	0
Lactobacillus_apis	0	0	0	0	0	0	0	0	0	0	0	0	0	0	0	0	0	0	0	0	0	0	0	0	0	0	0	0	0	0	0	0	9.68554e-05	0	0.000129141	0	0	0	0	0	0	0	0	0	0	0	0	0	0
Hydra_vulgaris	0	0	0	0	0	0	0	0	0	0	0	0	0	0	0	0	0	0	0	0	0	0	0	0	0	0	0	0	0	0	0	0	0	0	0	0	0	0	0	0	0	0	0	0	0	0	0	0	0
Azoarcus_communis	0	0	0	0	0	0	0	0	0	0	0	0	0	0	0	0	0	0	0	0	0	0	0	0	0	0	0	0	0	0	0	0	0	0	0	0	0	0	0	0	0	0	0	0	0	0	0	0	0
Gram-negative_bacterium_cTPY-13	0	0	0	0	0	0	0	0	0	0	0	0	0	0	0	0	0	0	0	0	0	0	0	0	0	0	0	0	0	0	0	0	0	0	0	0	0	0	0	0	0	0	0	0	0	0	0	0	0
Acidobacteria_bacterium_enrichment_culture_clone_CV-04	0	0	0	0	0	0	0	0	0	0	0	0	0	0	0	0	0	0	0	0	0	0	0	0	0	0	0	0	0	0	0	0	0	0	0	0	0	0	0	0	0	0	0	0	0	0	0	0	0
Streptococcus_mutans	0	0	0	0	0	0	0	0	0	0	0	0	0	0	0	0	0	0	0	0	0	0	0	0	0	0	0	0	0	0	0	0	0	0	0	0	0	0	0	0	0	0	0	0	0	0	0	0	0
Glycomyces_harbinensis	0	0	0	0	0	0	0	0	0	0	0	0	0	0	0	0	0	0	0	0	0	0	0	0	0	0	0	0	0	0	0	0	0	0	0	0	0	0	0	0	0	0	0	0	0	0	0	0	0
bacterium_Ellin6515	0	0	0	0	0	0	0	0	0	0	0	0	0	0	0	0	0	0	0	0	0	0	0	0	0	0	0	0	0	0	0	0	0	0	0	0	0	0	0	0	0	0	0	0	0	0	0	0	0
Neptunomonas_qingdaonensis	0	0	0	0	0	0	0	0	0	0	0	0	0	0	0	0	0	0	0	0	0	0	0	0	0	0	0	0	0	0	0	0	0	0	0	0	0	0	0	0	0	0	0	0	0	0	0	0	0
Aquaspirillum_sp_HMF2936	0	0	0	0	0	0	0	0	0	0	0	0	0	0	0	0	0	0	0	0	0	0	0	0	0	0	0	0	0	0	0	0	0	0	0	0	0	0	0	0	0	0	0	0	0	0	0	0	0
Bdellovibrio_bacteriovorus	0	0	0	0	0	0	0	0	0	0	0	0	0	0	0	0	0	0	0	0	3.22851e-05	0	0	0	0	0	0	0	0	0.000129141	0	0	0	0	0	0	0	0	0	0	0	0	0	0	0	0	0	0	0
Meiothermus_silvanus	0	0	0	0	0	0	0	0	0	0	0	0	0	0	0	0	0	0	0	0	0	0	0	0	0	0	0	0	0	0	0	0	0	0	0	0	0	0	0	0	0	0	0	0	0	0	0	0	0
Pseudomaricurvus_alcaniphilus	0	0	0	0	0	0	0	0	0	0	0	0	0	0	0	0	0	0	0	0	0	0	0	0	0	0	0	0	0	0	0	0	0	0	0	0	0	0	0	0	0	0	0	0	0	0	0	0	0
Actinobacillus_minor	0	0	0	0	0	0	0	0	0	0	0	0	0	0	0	0	0	0	0	0	0	0	0	0	0	0	0	0	0	0	0	0	0	0	0	0	0	0	0	0	0	0	0	0	0	0	0	0	0
bacterium_Ellin6537	0	0	0	0	0	0	0	0	0	0	0	0	0	0	0	0	0	0	0	0	0	0	0	0	0	0	0	0	0	0	0	0	0	0	0	0	0	0	0	0	0	0	0	0	0	0	0	0	0
Lactobacillus_ginsenosidimutans	0	0	0	0	0	0	0	0	0	0	0	0	0	0	0	0	0	0	0	0	0	0	0	0	0	0	0	0	0	0	0	0	0	0	0	0	0	0	0	0	0	0	0	0	0	0	0	0	0
Streptococcus_sobrinus	0	0	0	0	0	0	0	0	0	0	0	0	0	0	0	0	0	0	6.45703e-05	0	0	0	0	0	0	0	0	0	0	0	0	0	0	0	0	0	0	0	0	0	0	0	0	0	0	0	0	0	0
Ezakiella_massiliensis	0	0	0	0	0	0	0	0	0	0	0	0	0	0	0	0	0	0	0	0	0	0	0	0	0	0	0	6.45703e-05	0	0	0	0	0	0	0	0	0	0	0	0	0	0	0	6.45703e-05	0	0	0	0	0
Rhodanobacter_fulvus	0	0	0	0	0.000129141	9.68554e-05	3.22851e-05	0	3.22851e-05	0	6.45703e-05	0	0	0	0	0	0	0	0	0	0	0	0	0	0	0	0	0	0	0	0	0	0	0	0	0	0	0	0	0	0	0	0	0	0	0	0	0	0
Peptoniphilus_indolicus	0	0	0	0	0	0	0	0	0	0	0	0	0	0	0	0	0	0	0	0	9.68554e-05	0.000129141	3.22851e-05	3.22851e-05	3.22851e-05	0	0	0	0	0	0	0	0	0	0	0	0	0	0	0	0	0	0	0	0	0	0	0	0
Firmicutes_bacterium_M10-2	0	0	0	0	0	0	0	0	0	0	0	0	0	0	0	0	0	0	0	3.22851e-05	0	0	0	0	0	0	0	0	0	0	0	0	0	0	0	0	0	6.45703e-05	0	0	0	0	0	0	0	0	0	0	0
Ndongobacter_massiliensis	0	0	0	0	0	0	0	0	0	0	0	0	0	0	0	0	0	0	0	0	0	0	0	0	0	0	0	0	0	0	0	0	0	0	0	0	0	0	0	0	0	0	0	0	0	0	0	0	0
Chryseobacterium_indologenes	0	0	0	0	0	0	0	0	0	0	0	0	0	0	0	0	0	0	0	0	0	0	0	0	0	0	0	0	0	0	0	0	0	0	0	0	0	0	0	0	0	0	0	0	0	0	0	0	0
Deltaproteobacteria_bacterium_SMP-3	0	0	0	0	0.000129141	0	0	0	0	0	0	0	0	0	0	0	0	0	0	0	0	0	0	0	0	0	0	0	0	0	0	0	0	0	0	0	0	0	0	0	0	0	0	0	0	0	0	0	0
Photobacterium_profundum	0	0	0	0	0	0	0	0	0	0	0	0	0	0	0	0	0	0	0	0	0	0	0	0	0	0	0	0	0	0	0	0	0	0	0	0	0	0	0	0	0	0	0	0	0	0	0	0	0
Natronobacterium_sp_2-24-8	0	0	0	0	0	0	0	0	0	0	0	0	0	0	0	0	0	0	0	0	0	0	0	0	0	0	0	0	0	0	0	0	0	0	0	0	0	0	0	0	0	0	0	0	0	0	0	0	0
Acidibacillus_ferrooxidans	0	0	0	0	0	0	0	0	0	0	0	0	0	0	0	0	0	0	0	0	0	0	0	0	0	0	0	0	0	0	0	0	0	0	0	0	0	0	0	0	0	0	0	0	0	0	0	0	0
Shewanella_amazonensis	0	0	0	0	0	0	0	0	0	0	0	0	6.45703e-05	0	0	0	0	3.22851e-05	0	0	0	0	0	0.000129141	0	0	0	0	0	0	0	0	0	0	0	0	0	0	0	0	0	0	0	0	0	0	0	0	0
Polaribacter_gangjinensis	0	0	0	0	0	0	0	0	0	0	0	0	0	0	0	0	0	0	0	0	0	0	0	0	0	0	0	0	0	0.000129141	0	0	0	0	0	0	0	0	0	0	0	0	0	0	0	0	0	0	0
Cyanobacteria/Melainabacteria_group_bacterium_S15B-MN24_CBMW_12	0	0	0	0	0	0	0	0	0	0	0	0	0	0	0	0	0	0	0	0	0	0	0	0	0	0	0	0	0	0	0	0	0	0	0	0	0	0	0	0	0	0	0	0	0	0	0	0	0
Deinococcus_ficus	0	0	0	0	0	0	0	0	0	0	0	0	0	0	0	0	0	0	0	0	0	0	0	0	0	0	0	0	0	0	0	0	0	0	0	0	0	0	0	0	0	0	0	0	0	0	0	0	0
Bacteroidia_bacterium_canine_oral_taxon_041	0	0	0	0	0	0	0	0	0	0	0	0	0	0	0	0	0	0	0	0	0	0	0	0	0	0	0	0	0	0	0	0	0	0	0	0	0	0	0	0	0	0	0	0	0	0	0	0	0
Firmicutes_bacterium_CAG:822	0	0	0	0	0	0	0	0	0	0	0	0	0	0	0	0	0	0	0	0	0	0	0	0	0	0	0	0	0	0	0	0	0	0	0	0	0	0	0	0	0	0	0	0	0	0	0	0	0
Sinomonas_atrocyanea	0	0	0	0	0	0	0	0	0	0	0	0	0	0	0	0	0	0	0	0	0	0	0	0	0	0	0	0	0	0	0	0	0	0	0	0	0	0	0	0	0	0	0	0	0	0	0	0	0
Syntrophus_sp_(in:_Bacteria)	0	0	0	0	0	0	0	0	0	0	0	0	0	0	0	0	0	0	0	0	0	0	0	0	0	0	0	0	0	0	0	0	0	0	0	0	0	0	0	0	0	0	0	0	0	0	0	0	0
Halopenitus_salinus	0	0	0	0	0	0	0	0	0	0	0	0	0	0	0	0	0	0	0	0	0	0	0	0	0	0	0	0	0	0	0	0	0	0	0	0	0	0	0	0	0	0	0	0	0	0	0	0	0
actinobacterium_YJF2-33	0	0	0	0	0	0	0	0	0	0	0	0	0	0	0	0	0	0	0	0	0	0	0	0	0	0	0	0	0	0	0	0	0	0	0	0	0	0	0	0	0	0	0	0	0	0	0	0	0
Treponema_sp_oral_taxon_246	0	0	0	0	0	0	0	0	0	0	0	0	0	0	0	0	0	0	0	0	0	0	0	0	0	0	0	0	0	0	0	0	0	0	0	0	0	0	0	0	0	0	0	0	0	0	0	0	0
metal-contaminated_soil_clone_K20-27	0	0	0	0	0	0	0	0	0	0	0	0	0	0	0	0	0	0	0	0	0	0	0	0	0	0	0	0	0	0	0	0	0	0	0	0	0	0	0	0	0	0	0	0	0	0	0	0	0
Actinomyces_minihominis	0	0	0	0	0	0	0	0	0	0	0	0	0	0	0	0	0	0	0	0	0	0	0	0	0	0	0	0	0	0	0	0	0	0	0	0	0	0	0	0	0	0	0	0	0	0	0	0	0
Chryseobacterium_taklimakanense	0	0	0	0	0	0	0	0	0	0	0	0	0	0	0	0	0	0	0	0	0	0	0	0	0	0	0	0	0	0	0	0	0	0	0	0	0	0	0	0	0	0	0	0	0	0	0	0	0
Chlorobi_bacterium_OLB5	0	0	0	0	0	0	0	0	0	0	0	0	0	0	0	0	0	0	0	0	0	0	0	0	0	0	0	0	0	0	0	0	0	0	0	0	0	0	0	0	0	0	0	0	0	0	0	0	0
Sphingobacterium_faecium	0	0	0	0	0	0	0	0	0	0	0	0	0	0	0	0	0	0	0	0	0	0	0	0	0	0	0	0	0	0	0	0	0	0	0	0	0	0	0	0	0	0	0	0	0	0	0	0	0
Sphingobacterium_mizutaii	0	0	0	0	0	0	0	0	0	0	0	0	0	6.45703e-05	6.45703e-05	0	0	0	0	0	0	0	0	0	0	0	0	0	0	0	0	0	9.68554e-05	0	0	0	0	0	0	0	0	0	0	0	0	0	0	0	0
g__unidentified_Saprospiraceae;s__bacterium_episymbiont_of_Kiwa_sp	0	0	0	0	0	9.68554e-05	0	0	0	0	0	0	0	0	0	0	0	0	0	0	0	0	0	0	0	0	0	0	0	0	0	0	0	0	0	0	0	0	0	0	0	0	0	0	0	0	0	0	0
Coetzeea_brasiliensis	0	0	0	0	0	0	0	0	0	0	0	0	0	0	0	0	0	0	0	0	0	0	0	0	0	0	0	0	0	0	0	0	0	0	0	0	0	0	0	0	0	0	0	0	0	0	0	0	0
Gracilibacteria_bacterium_canine_oral_taxon_291	0	0	0	0	0	0	0	0	0	0	0	0	0	0	0	0	0	0	0	0	0	0	0	0	0	0	0	0	0	0	0	0	0	0	0	0	0	0	0	0	0	0	0	0	0	0	0	0	0
Oceanisphaera_donghaensis	0	0	0	0	0	0	0	0	0	0	0	0	0	0	0	0	0	0	0	0	0	0	0	0	0	0	0	0	0	0	0	0	0	0	0	0	0	0	0	0	0	0	0	0	0	0	0	0	0
bacterium_Ellin506	0	0	0	0	0	0	0	0	0	0	0	0	0	0	0	0	0	0	0	0	0	0	0	0	0	0	0	0	0	0	6.45703e-05	0	0	0	0	0	0	0	0	0	0	0	0	0	0	0	0	0	0
Lactobacillus_amylovorus	0	0	0	0	3.22851e-05	0	0	0	0	0	0	0	0	0	0	0	0	0	0	0	0	0	0	0	0	0	0	0	0	0	0	0	0	0	0	0	0	0	0	0	0	0	0	0	0	0	0	0	0
Erysipelotrichaceae_bacterium_NK3D112	0	0	0	0	0	0	0	0	0	0	0	0	0	0	0	0	0	0	0	0	0	0	0	0	0	0	0	0	0	0	0	0	0	0	0	0	0	0	0	0	0	0	0	0	0	0	0	0	0
bacterium_enrichment_culture_clone_auto73_4W	0	0	0	0	0	0	0	0	0	0	0	0	0	0	0	0	0	0	0	0	0	0	0	0	0	0	0	0	0	0	0	0	0	0	0	0	0	0	0	0	0	0	0	0	0	0	0	0	0
bacterium_enrichment_culture_clone_Anammox_20	0	0	0	0	0	0	0	0	0	0	0	0	0	0	0	0	0	0	0	0	0	0	0	0	0	0	0	0	0	0	0	0	0	0	0	0	0	0	0	0	0	0	0	0	0	0	0	0	0
Saccharomonospora_viridis	0	0	0	0	0	0	0	0	0	0	0	0	0	0	0	0	0	0	0	0	0	0	0	0	0	0	0	0	0	0	0	0	0	0	0	0	0	0	0	0	0	0	0	0	0	0	0	0	0
Emticicia_sp_JJ014	0	0	0	0	0	0	0	0	0	0	0	0	0	0	0	0	0	0	0	0	0	0	0	0	0	0	0	0	0	0	0	0	0	0	0	0	0	0	0	0	0	0	0	0	0	0	0	0	0
Carboxylicivirga_mesophila	0	0	0	0	0	0	0	0	0	0	0	0	0	0	0	0	0	0	0	0	0	0	0	0	0	0	0	0	0	0	0	0	0	0	0	0	0	0	0	0	0	0	0	0	0	0	0	0	0
Idiomarina_baltica	0	0	0	0	0	0	0	0	0	0	0	0	0	0	0	0	0	0	0	0	0	0	0	0	0	0	0	0	0	0	0	0	0	0	0	0	0	0	0	0	0	0	0	0	0	0	0	0	0
Dubosiella_newyorkensis	0	0	0	0	0	0	0	0	0	0	0	0	0	0	0	0	0	0	0	0	0	0	0	0	0	0	0	9.68554e-05	0	0	0	0	0	0	0	0	3.22851e-05	0	0	0	0	0	0	0	0	0	0	0	0
Geobacter_sp_M21	0	0	0	0	0	0	0	0	0	0	0	0	0	0	0	0	0	0	0	0	0	0	0	0	0	0	0	0	0	0	0	0	0	0	0	0	0	0	0	0	0	0	0	0	0	0	0	0	0
bacterium_YC-ZSS-LKJ88	0	0	0	0	0	0	0	0	0	0	0	0	0	0	0	0	0	0	0	0	0	0	0	0	0	0	0	0	0	0	0	0	0	0	0	0	0	0	0	0	0	0	0	0	0	0	0	0	0
Marinospirillum_insulare	0	0	0	0	0	0	0	0	0	0	0	0	0	0	0	0	0	0	0	0	0	3.22851e-05	9.68554e-05	0	3.22851e-05	0	0	0	0	0	0	0	0	0	0	0	0	0	0	0	0	0	0	0	0	0	0	0	0
bacterium_Ellin5012	0	0	0	0	0	0	0	0	0	0	0	0	0	0	0	0	0	0	0	0	0	0	0	0	0	0	0	0	0	0	0	0	0	0	0	0	0	0	0	0	0	0	0	0	0	0	0	0	0
Bacteroidetes_bacterium_OLB10	0	0	0	0	0	0	0	0	0	0	0	0	0	0	0	0	0	0	0	0	0	0	0	0	0	0	0	0	0	0	0	0	0	0	0	0	0	0	0	0	0	0	0	0	0	0	0	0	0
cyanobacterium_enrichment_culture_clone_CAWBG81	0	0	0	0	0	0	0	0	0	0	0	0	0	0	0	0	0	0	0	0	0	0	0	0	0	0	0	0	0	0	0	0	0	0	0	0	0	0	0	0	0	0	0	0	0	0	0	0	0
Oceanobacillus_oncorhynchi	0	0	0	0	0	0	0	0	0	0	0	0	0	0	0	0	0	0	0	0	0	0	3.22851e-05	0	0	0	0	0	0	0	0	0	0	0	0	0	0	0	0	0	0	0	0	0	0	0	0	0	0
Peptoanaerobacter_stomatis	0	0	0	0	0	0	0	0	0	0	0	0	0	0	0	0	0	0	0	0	0	0	0	0	0	0	0	0	0	0	0	0	0	0	0	0	0	0	0	0	0	0	0	0	0	0	0	0	0
Cymbella_subturgidula	0	0	0	0	0	0	0	0	0	0	0	0	0	0	0	0	0	0	0	0	0	0	0	0	0	0	0	0	0	0	0	0	0	0	0	0	0	0	0	0	0	0	0	0	0	0	0	0	0
Psychrobacter_cibarius	0	0	0	0	0	0	0	0	0	0	0	0	0	0	6.45703e-05	0	0	0	0	0	0	0	0	0	0	0	0	0	0	0	0	0	0	0	0	0	0	0	0	0	0	0	0	0	0	0	0	0	0
toluene-degrading_methanogenic_consortium_bacterium	0	0	0	0	0	0	0	0	0	0	0	0	0	0	0	0	0	0	0	0	0	0	0	0	0	0	0	0	0	0	0	0	0	0	0	0	0	0	0	0	0	0	0	0	0	0	0	0	0
Firmicutes_bacterium_CAG:345	0	0	0	0	0	0	0	0	0	0	0	0	0	0	0	0	0	0	0	0	0	0	0	0	0	0	0	0	0	0	0	0	0	0	0	0	0	0	0	0	0	0	0	0	0	0	0	0	0
Spirochaeta_sp_MWH-HuW24	0	0	0	0	0	0	0	0	0	0	0	0	0	0	0	0	0	0	0	0	0	0	0	0	0	0	0	0	0	0	0	0	0	0	0	0	0	0	0	0	0	0	0	0	0	0	0	0	0
Robertkochia_marina	0	0	0	0	0	0	0	0	0	0	0	0	0	0	0	0	0	0	0	0	0	0	0	0	0	0	0	0	0	0	0	0	0	0	0	0	0	0	0	0	0	0	0	0	0	0	0	0	0
Aquihabitans_daechungensis	0	0	0	0	0	0	0	0	0	0	0	0	0	0	0	0	0	0	0	0	0	0	3.22851e-05	3.22851e-05	0	0	0	0	0	0	0	0	0	0	0	0	0	0	0	0	0	0	0	0	0	0	0	0	0
Patulibacter_minatonensis	0	0	0	0	0	0	0	0	0	0	0	0	0	0	0	0	0	0	0	0	0	0	0	0	0	0	0	0	0	0	6.45703e-05	0	0	0	0	0	0	0	0	0	0	0	0	0	0	0	0	0	0
Sutterella_parvirubra	0	0	0	0	0	0	0	0	0	0	0	0	0	0	0	0	0	0	0	0	0	0	0	0	0	0	0	0	0	0	0	0	0	9.68554e-05	0	0	0	0	0	0	0	0	0	0	0	0	0	0	0
Fructobacillus_tropaeoli	0	0	0	0	0	0	0	0	0	3.22851e-05	0	0	0	0	0	0	0	0	0	0	0	0	0	0	0	0	0	0	0	0	0	0	0	0	0	0	0	0	0	0	0	0	0	0	0	0	0	0	0
Verrucomicrobium_sp_IMCC25902	0	0	0	0	0	0	0	0	0	0	0	0	0	0	0	0	0	0	0	0	0	0	0	0	0	0	0	0	0	0	0	0	0	0	0	0	0	0	0	0	0	0	0	0	0	0	0	0	0
Hymenobacter_sp_9PNM-21	0	0	0	0	0	0	0	0	0	0	0	0	0	0	0	0	0	0	0	0	0	0	0	0	0	0	0	0	0	0	0	0	0	0	0	0	0	0	0	0	0	0	0	0	0	0	0	0	0
Desulfovibrio_marrakechensis	0	0	0	0	0	0	0	0	0	0	0	0	0	0	0	0	0	0	0	0	0	0	0	0	0	0	0	0	0	0	0	0	0	0	0	0	0	0	0	0	0	0	0	0	0	0	0	0	0
Deinococcus_geothermalis	0	0	0	0	0	0	0	0	0	0	0	0	0	0	0	0	0	0	0	0	0	0	0	0	0	0	0	0	0	0	0	0	0	0	0	0	0	0	0	0	0	0	0	0	0	0	0	0	0
Thermoanaerobacterium_thermosaccharolyticum	0	0	0	0	0	0	0	0	0	0	0	0	0	0	0	0	3.22851e-05	0	9.68554e-05	3.22851e-05	0	0	0	0	0	0	0	0	0	0	0	0	0	0	0	0	0	0	0	0	0	0	0	0	0	0	0	0	0
Coxiella_burnetii	0	0	0	0	0	0	0	0	0	0	0	0	0	0	0	0	0	0	3.22851e-05	0	0	0	0	0	0	0	0	0	0	0	0	0	0	0	0	0	0	0	0	0	0	0	0	0	0	0	0	0	0
Thermoactinomyces_intermedius	0	0	0	0	0	0	0	0	0	0	0	0	0	0	0	0	0	0	0	0	0	0	0	0	0	0	0	0	0	0	0	0	0	0	0	0	0	0	0	0	0	0	0	0	0	0	0	0	0
Spirochaeta_psychrophila	0	0	0	0	9.68554e-05	0	0	0	0	0	0	0	0	0	0	0	0	0	0	0	0	0	0	0	0	0	0	0	0	0	0	0	0	0	0	0	0	0	0	0	0	0	0	0	0	0	0	0	0
Chitinimonas_taiwanensis	0	0	0	0	0	0	0	0	0	0	0	0	0	0	0	0	0	0	0	0	0	0	0	0	0	0	0	0	0	0	0	0	0	0	0	0	0	0	0	0	0	0	0	0	0	0	0	0	0
Enteroscipio_rubneri	0	0	0	0	0	0	0	0	0	0	0	0	0	0	0	0	0	0	0	0	0	0	0	0	0	0	3.22851e-05	0	0	0	0	0	0	0	0	0	0	0	0	0	0	0	0	0	0	0	0	0	0
Peptostreptococcaceae_bacterium_canine_oral_taxon_332	0	0	0	0	0	0	0	0	0	0	0	0	0	0	0	0	0	0	9.68554e-05	0	0	0	0	3.22851e-05	0	0	0	0	0	0	0	0	0	0	0	0	0	0	0	0	0	0	0	0	0	0	0	0	0
Dyadobacter_fermentans	0	0	0	0	0	0	0	0	0	0	0	0	0	0	0	0	0	0	0	0	0	0	0	0	0	0	0	0	0	0	0	0	0	0	0	0	0	0	0	0	0	0	0	0	0	0	0	0	0
Rhizobiales_bacterium_GAS113	0	0	0	0	0	0	0	0	0	0	0	0	0	0	0	0	0	0	0	0	0	0	0	0	0	0	0	0	0	0	0	0	0	0	0	0	0	0	0	0	0	0	0	0	0	0	0	0	0
Rubrobacter_sp_C05_TP_Z26_S14	0	0	0	0	0	0	0	0	0	0	0	0	0	0	0	0	0	0	3.22851e-05	0	0	0	0	0	0	0	0	0	0	0	0	0	0	0	0	0	0	0	0	0	0	0	0	0	0	0	0	0	0
Mesomycoplasma_moatsii	0	0	0	0	0	0	0	0	0	0	0	0	0	0	0	0	0	0	0	0	0	0	0	0	0	0	0	0	0	0	0	0	0	0	0	0	0	0	0	0	0	0	0	0	0	0	0	0	0
iron-reducing_bacterium_enrichment_culture_clone_FEA_2_A6	0	0	0	0	0	0	0	0	0	0	0	0	0	0	0	0	0	0	0	0	0	0	0	0	0	0	0	0	0	0	0	0	0	0	0	0	0	0	0	0	0	0	0	0	0	0	0	0	0
Planctomycetaceae_bacterium_LX124	0	0	0	0	0	0	0	0	0	0	9.68554e-05	0	0	0	0	0	0	0	0	0	0	0	0	0	0	0	0	0	0	0	0	0	0	0	0	0	0	0	0	0	0	0	0	0	0	0	0	0	0
Lacimicrobium_alkaliphilum	0	0	0	0	0	0	0	0	0	0	0	0	0	0	0	0	0	0	0	0	0	0	0	0	0	0	0	0	0	0	0	0	0	0	0	0	0	0	0	0	0	0	0	0	0	0	0	0	0
Roseomonas_genomospecies_5	0	0	0	0	0	0	0	0	0	0	0	0	0	0	0	0	3.22851e-05	0	0	0	0	0	0	0	0	0	0	0	0	0	0	0	0	0	0	0	0	0	0	0	0	0	0	0	0	0	0	0	0
Rudaea_cellulosilytica	0	0	0	0	0	0	0	0	0	0	0	0	0	0	0	0	0	0	0	0	0	0	0	0	0	0	0	0	0	0	0	0	0	0	0	0	0	0	0	0	0	0	0	0	0	0	0	0	0
Terrimonas_sp_YJ03	0	0	0	0	0	0	0	0	0	0	0	0	0	0	0	0	0	0	0	0	0	0	0	0	0	0	0	0	0	0	0	0	0	0	0	0	0	0	0	0	0	0	0	0	0	0	0	0	0
Oceanobacillus_picturae	0	0	0	0	0	0	0	0	0	0	0	3.22851e-05	0	0	0	0	0	0	0	0	0	0	0	0	0	0	0	0	0	0	0	0	0	0	0	0	0	0	0	0	0	0	0	0	0	0	0	0	0
Anaerococcus_hydrogenalis	0	0	0	0	0	0	0	0	6.45703e-05	0	0	0	0	0	0	0	0	0	0	0	0	0	0	0	0	0	0	0	0	0	0	0	3.22851e-05	0	0	0	0	0	0	0	0	0	0	0	0	0	0	0	0
iron-reducing_bacterium_enrichment_culture_clone_HN70	0	0	9.68554e-05	0	0	0	0	0	0	0	9.68554e-05	0	0	0	0	0	0	0	0	0	0	0	0	0	0	0	0	0	0	0	0	0	0	3.22851e-05	0	0	0	0	0	0	0	0	0	0	0	0	0	0	0
Propionibacter_sp_oral_clone_HE018	0	0	0	0	0	0	0	0	0	0	0	0	0	0	0	0	0	0	0	0	0	0	0	0	0	0	0	0	0	0	0	0	0	0	0	0	0	0	0	0	0	0	0	0	0	0	0	0	0
gamma_proteobacterium_HdN1	0	0	0	0	0	0	0	0	0	0	0	0	0	0	0	0	0	0	0	0	0	0	0	0	0	0	0	0	0	0	0	0	0	0	0	0	0	0	0	0	0	0	0	0	0	0	0	0	0
Chromohalobacter_canadensis	0	0	0	0	0	0	0	0	0	0	0	0	0	0	0	0	0	0	0	0	0	0	0	0	0	0	0	0	0	0	0	0	0	0	0	0	0	0	0	0	0	0	0	0	0	0	0	0	0
Aquicella_siphonis	0	0	0	0	0	0	0	0	0	0	0	0	0	0	0	0	0	0	0	0	0	0	0	0	0	0	0	0	0	0	0	0	0	0	0	0	0	0	0	0	0	0	0	0	0	0	0	0	0
bacterium_enrichment_culture_clone_auto7_4W	0	0	0	0	0	0	0	0	0	0	0	0	0	0	0	0	0	0	0	0	0	0	0	0	0	0	0	0	0	0	0	0	0	0	0	0	0	0	0	0	0	0	0	0	0	0	0	0	0
Bacteroides_pyogenes	0	0	0	0	0	0	0	0	0	0	0	0	0	0	0	6.45703e-05	9.68554e-05	0	0	0	0	9.68554e-05	3.22851e-05	0	0	0	0	0	0	0	0	0	0	0	0	0	0	0	0	0	0	0	0	0	0	0	0	0	0
Alicyclobacillaceae_bacterium_SDE17	0	0	0	0	0	0	0	0	0	0	0	0	0	0	0	0	0	0	0	0	0	0	0	0	0	0	0	0	0	0	0	0	0	0	0	0	0	0	0	0	0	0	0	0	0	0	0	0	0
Clostridiaceae_bacterium_14S0207	0	0	0	0	0	0	0	0	0	0	0	0	0	0	0	0	0	0	0	0	0	0	0	0	0	0	0	0	0	0	0	0	0	0	0	0	0	0	0	0	0	0	0	0	0	0	0	0	0
Ktedonobacter_sp	0	0	0	0	0	0	0	0	0	0	0	0	0	0	0	0	0	0	0	0	0	0	0	0	0	0	0	0	0	0	0	0	0	0	0	0	0	0	0	0	0	0	0	0	0	0	0	0	0
Mucilaginibacter_koreensis	0	0	0	0	0	0	0	0	0	0	0	0	0	0	0	0	0	0	0	0	0	0	0	0	0	0	0	0	0	0	0	0	0	0	0	0	0	0	0	0	0	0	0	0	0	0	0	0	0
candidate_division_WS2_bacterium_ADurb.Bin280	0	0	0	0	0	0	0	0	0	0	0	0	0	0	0	0	0	0	0	0	0	0	0	0	0	0	0	0	0	0	0	0	0	0	0	0	0	0	0	0	0	0	0	0	0	0	0	0	0
Lysobacter_daejeonensis	0	0	0	0	0	0	0	0	0	0	0	0	0	0	0	0	0	0	0	0	0	0	0	0	0	0	0	0	0	0	0	0	0	0	0	0	0	0	0	0	0	0	0	0	0	0	0	0	0
Prevotella_denticola	0	0	0	0	0	0	0	0	0	0	0	0	0	0	0	0	0	0	0	0	0	0	0	0	0	0	0	0	0	0	0	0	0	0	0	0	0	0	0	0	0	0	0	0	0	0	0	0	0
Cryomorphaceae_bacterium_IMCC11233	0	0	0	0	0	0	0	0	0	0	0	0	0	0	0	0	0	0	0	0	0	0	0	0	0	0	0	0	0	9.68554e-05	0	0	0	0	0	0	0	0	0	0	0	0	0	0	0	0	0	0	0
Natrinema_versiforme	0	0	0	0	0	0	0	0	0	0	0	0	0	0	0	0	0	0	0	0	0	0	0	0	0	0	0	0	0	0	0	0	0	0	0	0	0	0	0	0	0	0	0	0	0	0	0	0	0
Methanothrix_sp	0	0	0	0	0	0	0	0	0	0	0	0	0	0	0	0	0	0	0	0	0	0	0	0	0	0	0	0	0	0	0	0	0	0	0	0	0	0	0	0	0	0	0	0	0	0	0	0	0
Nubsella_sp_EsD18	0	0	0	0	0	0	0	0	0	0	0	0	0	0	0	0	0	0	0	0	0	0	0	0	0	0	0	0	0	0	0	0	0	0	0	0	0	0	0	0	0	0	0	0	0	0	0	0	0
Rhodocista_sp_SCSIO_13435	0	0	0	0	0	0	0	0	0	0	0	0	0	0	0	0	0	0	0	0	0	0	0	0	0	0	0	0	0	0	0	0	0	0	0	0	0	0	0	0	0	0	0	0	0	0	0	0	0
Gemmatimonadetes_bacterium_WWH24	0	0	0	0	0	0	0	0	0	0	0	0	0	0	0	0	0	0	0	0	0	0	0	0	0	0	0	0	0	0	0	0	0	0	0	0	0	0	0	0	0	0	0	0	0	0	0	0	0
bacterium_enrichment_culture_clone_DPF01	0	0	0	0	0	0	0	0	0	0	0	0	0	0	0	0	0	0	0	0	0	0	0	0	0	0	0	0	0	0	0	0	0	0	0	0	0	0	0	0	0	0	0	0	0	0	0	0	0
Rhodopseudomonas_sp	0	0	0	0	0	6.45703e-05	9.68554e-05	0	6.45703e-05	0	6.45703e-05	0	0	0	0	0	0	0	0	0	0	0	0	0	0	0	0	0	0	0	0	0	0	0	0	0	0	0	0	0	0	0	0	0	0	0	0	0	0
bacterium_YC-ZSS-LKJ56	0	0	0	0	0	0	0	0	0	0	0	0	0	0	0	0	0	0	0	0	0	0	0	0	0	0	0	0	0	0	0	0	0	0	0	0	0	0	0	0	0	0	0	0	0	0	0	0	0
bacterium_YC-ZSS-LKJ169	0	0	0	0	0	0	0	0	0	0	0	0	0	0	0	0	0	0	0	0	0	0	0	0	0	0	0	0	0	0	0	0	0	0	0	0	0	0	0	0	0	0	0	0	0	0	0	0	0
Monoraphidium_neglectum	0	0	0	0	0	0	0	0	0	0	0	0	0	0	0	0	0	0	0	0	0	0	0	0	0	0	0	0	0	0	0	0	0	0	0	0	0	0	0	0	0	0	0	0	0	0	0	0	0
Halostagnicola_larsenii	0	0	0	0	0	0	0	0	0	0	0	0	0	0	0	0	0	0	0	0	0	0	0	0	0	0	0	0	0	0	0	0	0	0	0	0	0	0	0	0	0	0	0	0	0	0	0	0	0
Planifilum_composti	0	0	0	0	0	0	0	0	0	0	0	0	0	0	0	0	0	0	0	0	0	0	0	0	0	0	0	0	0	0	0	0	0	0	0	0	0	0	0	0	0	0	0	0	0	0	0	0	0
alpha_proteobacterium_SCGC_AAA015-N04	0	0	0	0	0	0	0	0	0	0	0	0	0	0	0	0	0	0	0	0	0	0	0	0	0	0	0	0	0	0	0	0	0	0	0	0	0	0	0	0	0	0	0	0	0	0	0	0	0
Bacteroidales_genomosp_P1	0	0	0	0	0	0	0	0	0	0	0	0	0	0	0	0	0	0	0	0	0	0	0	0	0	0	0	0	0	0	0	0	0	0	0	0	0	0	0	0	0	0	0	0	0	0	0	0	0
Ruminococcaceae_bacterium_GD7	0	0	0	0	0	0	0	0	0	0	0	0	0	0	0	0	0	0	0	0	0	0	0	0	0	0	0	0	0	0	0	0	0	0	0	0	0	0	0	0	0	0	0	0	0	0	0	0	0
Fibrobacter_succinogenes	0	0	0	0	0	0	0	0	0	0	0	0	0	0	0	0	0	0	0	0	0	0	0	0	0	0	0	0	0	0	0	0	0	0	0	0	0	0	0	0	0	0	0	0	0	0	0	0	0
Vibrio_metschnikovii	0	0	0	0	0	0	0	0	0	0	0	0	0	0	0	3.22851e-05	3.22851e-05	0	0	0	0	0	3.22851e-05	3.22851e-05	3.22851e-05	0	0	0	0	0	0	0	0	0	0	0	0	0	0	0	0	0	0	0	0	0	0	0	0
bacterium_Ellin6519	0	0	0	0	0	0	0	0	0	0	0	0	0	0	0	0	0	0	0	0	0	0	0	0	0	0	0	0	0	0	0	0	0	0	0	0	0	0	0	0	0	0	0	0	0	0	0	0	0
Sphingobacterium_nematocida	0	0	0	0	0	0	0	0	0	0	0	0	0	0	0	0	0	0	0	0	0	0	0	0	0	0	0	0	0	0	0	0	0	0	0	0	0	0	0	0	0	0	0	0	0	0	0	0	0
Moraxellaceae_bacterium_HYN0046	0	0	0	0	0	0	0	0	0	0	0	0	0	0	0	0	0	0	0	0	0	0	0	0	0	0	0	0	0	0	0	0	0	0	0	0	0	0	0	0	0	0	0	0	0	0	0	0	0
Olsenella_uli	0	0	0	0	0	0	0	0	0	0	0	0	0	0	0	0	0	0	0	0	0	0	0	0	0	0	0	0	0	0	0	0	0	0	0	0	0	0	0	0	0	0	0	0	0	0	0	0	0
Ectothiorhodospiraceae_bacterium_WFHF3C12	0	0	0	0	0	0	0	0	0	0	0	0	0	0	0	0	0	0	0	0	0	0	0	0	0	0	0	0	0	0	0	0	0	0	0	0	0	0	0	0	0	0	0	0	0	0	0	0	0
Rhodospirillaceae_bacterium	0	0	0	0	0	0	0	0	0	0	0	0	0	0	0	0	0	0	0	0	0	0	0	0	0	0	0	0	0	0	0	0	0	0	0	0	0	0	0	0	0	0	0	0	0	0	0	0	0
Bacteroides_coprosuis	0	0	0	0	0	0	0	0	0	0	0	0	0	0	0	0	0	0	0	0	0	0	0	0	0	0	0	0	0	0	0	0	0	0	0	0	0	0	0	0	0	0	0	0	0	0	0	0	0
bacterium_enrichment_culture_clone_SRAO_28	0	0	0	0	0	0	0	0	0	0	0	0	0	0	0	0	0	0	0	0	0	0	0	0	0	0	0	0	0	0	0	0	0	0	0	0	0	0	0	0	0	0	0	0	0	0	0	0	0
gamma_proteobacterium_HTCC5015	0	0	0	0	0	0	0	0	0	0	0	0	0	0	0	0	0	0	0	0	0	0	0	0	0	0	0	0	0	0	0	0	0	0	0	0	0	0	0	0	0	0	0	0	0	0	0	0	0
Jiella_aquimaris	0	0	0	0	0	0	0	0	0	0	0	0	0	0	0	0	0	0	0	0	0	0	0	0	0	0	0	0	0	0	0	0	0	0	0	0	0	0	0	0	0	0	0	0	0	0	0	0	0
Facklamia_tabacinasalis	0	0	0	0	0	0	0	0	0	0	0	0	0	0	0	0	3.22851e-05	0	6.45703e-05	0	0	0	6.45703e-05	6.45703e-05	0	0	0	0	0	0	0	0	0	0	0	0	0	3.22851e-05	0	0	0	0	0	0	0	0	0	0	0
Eubacterium_sp_68-3-10	0	0	0	0	0	0	0	0	0	0	0	0	0	0	0	0	0	0	0	0	0	0	0	0	0	0	0	0	0	0	0	0	0	0	0	0	0	0	0	0	0	0	0	0	0	0	0	0	0
Flavobacterium_cheniae	0	0	0	0	0	0	0	0	0	0	0	0	0	0	0	0	0	0	0	0	0	0	0	0	0	0	0	0	0	0	0	0	0	0	0	0	0	0	0	0	0	0	0	0	0	0	0	0	0
candidate_division_WS6_bacterium_GW2011_GWE2_33_157	0	0	0	0	0	0	0	0	0	0	0	0	0	0	0	0	0	0	0	0	0	0	0	0	0	0	0	0	0	0	0	0	0	0	0	0	0	0	0	0	0	0	0	0	0	0	0	0	0
Streptococcus_respiraculi	0	0	0	0	0	0	0	0	0	0	0	0	0	0	0	0	0	0	0	0	0	0	0	0	0	0	0	0	0	0	0	0	0	0	0	0	0	0	0	0	0	0	0	0	0	0	0	0	0
Flavobacterium_sp_HME6125	0	0	0	0	0	0	0	0	0	0	0	0	0	0	0	0	0	0	0	0	0	0	0	0	0	0	0	0	0	0	0	0	0	0	0	0	0	0	0	0	0	0	0	0	0	0	0	0	0
bacterium_enrichment_culture_clone_DPF35	0	0	0	0	0	0	0	0	0	0	0	0	0	0	0	0	0	0	0	0	0	0	0	0	0	0	0	0	0	0	0	0	0	0	0	0	0	0	0	0	0	0	0	0	0	0	0	0	0
Corynebacterium_glutamicum	0	0	0	0	0	0	0	0	0	0	0	0	0	0	0	0	0	0	0	0	0	0	0	0	0	0	0	0	0	0	0	0	0	0	0	0	0	0	0	0	0	0	0	0	0	0	0	0	0
bacterium_WH1-8	0	0	0	0	0	0	0	0	0	0	0	0	0	0	0	0	0	0	0	0	0	0	0	0	0	0	0	0	0	0	0	0	0	0	0	0	0	0	0	0	0	0	0	0	0	0	0	0	0
Caedimonas_varicaedens	0	0	0	0	0	0	0	0	0	0	0	0	0	0	0	0	0	0	0	0	0	0	0	0	0	0	0	0	0	6.45703e-05	0	0	0	0	0	0	0	0	0	0	0	0	0	0	0	0	0	0	0
Blautia_obeum	3.22851e-05	0	0	0	0	0	0	0	0	0	0	0	0	0	0	0	0	0	0	0	0	0	0	0	0	0	0	0	0	0	0	0	0	0	0	0	0	0	0	0	0	0	0	0	0	0	0	0	0
Hymenobacter_sp_MIC2001	0	0	0	0	0	0	0	0	0	0	0	0	0	0	0	0	0	0	0	0	0	0	0	0	0	0	0	0	0	0	0	0	0	0	0	0	0	0	0	0	0	0	0	0	0	0	0	0	0
Fusobacterium_equinum	0	0	0	0	0	0	0	0	0	0	0	0	0	0	0	0	0	0	0	0	0	0	0	0	0	0	0	0	0	0	0	0	0	0	0	0	0	0	0	0	0	0	0	0	0	0	0	0	0
Spirochaeta_sp_MWH-HuW8	0	0	0	0	0	0	0	0	0	0	0	0	0	0	0	0	0	0	0	0	0	0	0	0	0	0	0	0	0	0	0	0	0	0	0	0	0	0	0	0	0	0	0	0	0	0	0	0	0
Gemmata_sp_Br1-2	0	0	0	0	0	0	0	0	0	0	0	0	0	0	0	0	0	0	0	0	0	0	0	0	0	0	0	0	0	0	0	0	0	0	0	0	0	0	0	0	0	0	0	0	0	0	0	0	0
Candidatus_Mycoplasma_girerdii	0	0	0	0	0	0	0	0	0	0	0	0	0	0	0	0	0	0	0	0	0	0	0	0	0	0	0	0	0	0	0	0	0	0	0	0	0	0	0	0	0	0	0	0	0	0	0	0	0
Salinivenus_iranica	0	0	0	0	0	0	0	0	0	0	0	0	0	0	0	0	0	0	0	0	0	0	0	0	0	0	0	0	0	0	0	0	0	0	0	0	0	0	0	0	0	0	0	0	0	0	0	0	0
Shewanella_colwelliana	0	0	0	0	0	0	0	0	0	0	0	0	0	0	0	0	0	0	0	0	0	0	0	0	0	0	0	0	0	0	0	0	0	0	0	0	0	0	0	0	0	0	0	0	0	0	0	0	0
Bacteroides_reticulotermitis	0	0	0	0	0	0	0	0	0	0	0	0	0	0	0	0	0	0	0	0	0	0	0	0	0	0	0	0	0	0	0	0	0	0	0	0	0	0	0	0	0	0	0	0	0	0	0	0	0
Frigovirgula_sp_canine_oral_taxon_032	0	0	0	0	0	0	0	0	0	0	0	0	0	0	0	0	0	0	0	0	0	0	0	0	0	0	0	0	0	0	0	0	0	0	0	0	0	0	0	0	0	0	0	0	0	0	0	0	0
Salinicoccus_hispanicus	0	0	0	0	0	0	0	0	0	0	0	0	0	0	0	0	0	0	0	0	0	0	3.22851e-05	0	0	0	0	0	0	0	0	0	0	0	0	0	0	0	0	0	0	0	0	0	6.45703e-05	0	0	0	0
Sphingobacterium_sp_21	0	0	0	0	0	0	0	0	0	0	0	0	0	0	0	0	0	0	0	0	0	0	0	0	0	0	0	0	0	0	0	0	0	0	0	0	0	0	0	0	0	0	0	0	0	0	0	0	0
bacterium_YC-LK-LKJ27	0	0	0	0	0	0	0	0	0	0	0	0	0	0	0	0	0	0	0	0	0	0	0	0	0	0	0	0	0	0	0	0	0	0	0	0	0	0	0	0	0	0	0	0	0	0	0	0	0
Burkholderiales_bacterium_Beta_02	0	0	0	0	0	0	0	0	0	0	0	0	0	0	0	0	0	0	0	0	0	0	0	0	0	0	0	0	0	0	0	0	0	0	0	0	0	0	0	0	0	0	0	0	0	0	0	0	0
Mannheimia_sp_MCCM_00145	0	0	0	0	0	0	0	0	0	0	0	0	0	0	0	0	0	0	0	0	0	0	0	0	0	0	0	0	0	0	0	0	0	0	0	0	0	0	0	0	0	0	0	0	0	0	0	0	0
Spirosoma_sp_NBRC_101364	0	0	0	0	0	0	0	0	0	0	0	0	0	0	0	0	0	0	0	0	0	0	0	0	0	0	0	0	0	0	0	0	0	0	0	0	0	0	0	0	0	0	0	0	0	0	0	0	0
Mucilaginibacter_gossypii	0	0	0	0	0	0	0	0	0	0	0	0	0	0	0	0	0	0	0	0	0	0	0	0	0	0	0	0	0	0	0	0	0	0	0	0	0	0	0	0	0	0	0	0	0	0	0	0	0
Nocardiopsis_rhizosphaerae	0	0	0	0	0	0	0	0	0	0	0	0	0	0	0	0	0	0	0	0	0	0	0	0	0	0	0	0	0	0	0	0	0	0	0	0	0	0	0	0	0	0	0	0	0	0	0	0	0
bacterium_ic1277	0	0	0	0	0	0	0	0	0	0	0	0	0	0	0	0	0	0	0	0	0	0	0	0	0	0	0	0	0	0	0	0	0	0	0	0	0	0	0	0	0	0	0	0	0	0	0	0	0
Hypsibius_dujardini	0	0	0	0	0	0	0	0	0	0	0	0	0	0	0	0	0	0	0	0	0	0	0	0	0	0	0	0	0	0	0	0	0	0	0	0	0	0	0	0	0	0	0	0	0	0	0	0	0
Prevotella_sp_oral_clone_IK053	0	0	0	0	0	0	0	0	0	0	0	0	0	0	0	0	0	0	0	0	0	0	0	0	0	0	0	0	0	0	0	0	0	0	0	0	0	0	0	0	0	0	0	0	0	0	0	0	0
Oceanospirillum_linum	0	0	0	0	0	0	0	0	0	0	0	0	0	0	0	0	0	0	0	0	0	0	0	0	0	0	0	0	0	0	0	0	0	0	0	0	0	0	0	0	0	0	0	0	0	0	0	0	0
Bacteriodetes_bacterium_enrichment_culture_clone_AP-FeEnrich3	0	0	0	0	0	0	0	0	0	0	0	0	0	0	0	0	0	0	0	0	0	0	0	0	0	0	0	0	0	0	0	0	0	0	0	0	0	0	0	0	0	0	0	0	0	0	0	0	0
Tumebacillus_permanentifrigoris	0	0	0	0	0	0	0	0	0	0	0	0	0	0	0	0	0	0	0	0	0	0	0	0	0	0	0	0	0	0	0	0	0	0	0	0	0	0	0	0	0	0	0	0	0	0	0	0	0
Lysobacter_deserti	0	0	0	0	0	0	0	0	0	0	0	0	0	0	0	0	3.22851e-05	0	0	0	0	6.45703e-05	0	0	0	0	0	0	0	0	0	0	0	0	0	0	0	0	0	0	0	0	0	0	0	0	0	0	0
Halomonas_halmophila	0	0	0	0	0	0	0	0	0	0	0	0	0	0	0	0	0	0	0	0	0	0	0	0	0	0	0	0	0	0	0	0	0	0	0	0	0	0	0	0	0	0	0	0	0	0	0	0	0
Facklamia_ignava	0	0	0	0	0	0	0	0	0	0	0	0	0	0	0	0	0	0	0	0	0	0	0	0	0	0	0	0	0	0	0	0	0	0	0	0	0	0	0	0	0	0	0	0	0	0	0	0	0
Aestuariimicrobium_kwangyangense	0	0	0	0	0	6.45703e-05	0	0	6.45703e-05	0	0	0	0	0	0	0	0	0	0	0	0	0	0	0	0	0	0	0	0	0	0	0	0	0	0	0	0	0	0	0	0	0	0	0	0	0	0	0	0
delta_proteobacterium_LWH25	0	0	0	0	0	0	0	0	0	0	0	0	0	0	0	0	0	0	0	0	0	0	0	0	0	0	0	0	0	0	0	0	0	0	0	0	0	0	0	0	0	0	0	0	0	0	0	0	0
Treponema_saccharophilum	0	0	0	0	0	0	0	0	0	0	0	0	0	0	0	0	0	0	0	0	0	0	0	0	0	0	0	0	0	0	0	0	0	0	0	0	0	0	0	0	0	0	0	0	0	0	0	0	0
Azoarcus_sp_SY39	0	0	0	0	0	0	0	0	0	0	0	0	0	0	0	6.45703e-05	0	0	0	0	0	3.22851e-05	0	0	6.45703e-05	0	0	0	0	0	0	0	0	0	0	0	0	0	0	0	0	0	0	0	0	0	0	0	0
Bacteroidales_bacterium_H4	0	0	0	0	0	0	0	0	0	0	0	0	0	0	0	0	0	0	0	0	0	0	0	0	0	0	0	0	0	0	0	0	0	0	0	0	0	0	0	0	0	0	0	0	0	0	0	0	0
Olivibacter_soli	0	0	0	0	0	0	0	0	0	0	0	0	0	0	0	0	0	0	0	0	0	0	0	0	0	0	0	0	0	0	0	0	0	0	0	0	0	0	0	0	0	0	0	0	0	0	0	0	0
Verrucomicrobia_bacterium_SCGC_AG-212-E04	0	0	0	0	0	0	0	0	0	0	0	0	0	0	0	0	0	0	0	0	0	0	0	0	0	0	0	0	0	0	0	0	0	0	0	0	0	0	0	0	0	0	0	0	0	0	0	0	0
Nocardioides_lentus	0	0	0	0	0	0	0	0	0	0	0	0	0	0	0	0	0	0	0	0	0	0	0	0	0	0	0	0	0	0	0	0	0	0	0	0	0	0	0	0	0	0	0	0	0	0	0	0	0
Oscillospira_guilliermondii	0	0	0	0	0	0	0	0	0	0	0	0	0	0	0	0	0	0	0	0	0	0	0	0	0	0	0	0	0	0	0	0	0	0	0	0	0	0	0	0	0	0	0	0	0	0	0	0	0
Roseovarius_antarcticus	0	0	0	0	0	0	0	0	0	0	0	0	0	0	0	6.45703e-05	0	0	0	0	0	6.45703e-05	3.22851e-05	3.22851e-05	0	0	0	0	0	0	0	0	0	0	0	0	0	0	0	0	0	0	0	0	0	0	0	0	0
Actinocatenispora_thailandica	0	0	0	0	0	0	0	0	0	0	0	0	0	0	0	0	0	0	0	0	0	0	0	0	0	0	0	0	0	0	0	0	0	0	0	0	0	0	0	0	0	0	0	0	0	0	0	0	0
Bacillus_thermolactis	0	0	0	0	0	0	0	0	0	0	0	0	0	0	0	0	0	0	0	0	0	0	0	0	0	0	0	0	0	0	0	0	0	0	0	0	0	0	0	0	0	0	0	0	0	0	0	0	0
Anaerotruncus_sp_MT15	0	0	6.45703e-05	0	0	0	3.22851e-05	0	0	0	0	0	0	0	0	0	0	0	0	0	0	0	0	0	0	0	0	0	0	0	0	0	0	0	0	0	0	0	0	0	0	0	0	0	0	0	0	0	0
Marivirga_tractuosa	0	0	0	0	0	0	0	0	0	0	0	0	0	0	0	0	0	0	0	0	0	0	0	0	0	0	0	0	0	0	0	0	0	0	0	0	0	0	0	0	0	0	0	0	0	0	0	0	0
Ercella_succinigenes	0	0	0	0	0	0	0	0	0	0	0	0	0	0	0	0	0	0	3.22851e-05	0	3.22851e-05	3.22851e-05	0	0	0	0	0	0	0	0	0	0	0	0	0	0	0	0	0	0	0	0	0	0	0	0	0	0	0
Clostridiales_bacterium_PH28_bin88	0	0	0	0	0	0	0	0	0	0	0	0	0	0	0	0	0	0	0	0	0	0	0	0	0	0	0	0	0	0	0	0	0	0	0	0	0	0	0	0	0	0	0	0	0	0	0	0	0
Omnitrophica_WOR_2_bacterium_RIFCSPHIGHO2_01_FULL_49_10	0	0	0	0	0	0	0	0	0	0	0	0	0	0	0	0	0	0	0	0	0	0	0	0	0	0	0	0	0	0	0	0	0	0	0	0	0	0	0	0	0	0	0	0	0	0	0	0	0
Terrimicrobium_sacchariphilum	0	0	0	0	0	0	0	0	0	0	0	0	0	0	0	0	0	0	0	0	0	0	0	0	0	0	0	0	0	0	0	0	0	0	0	0	0	0	0	0	0	0	0	0	0	0	0	0	0
Gammaproteobacteria_bacterium_RBG_16_37_9	0	0	0	0	0	0	0	0	0	0	0	0	0	0	0	0	0	0	0	0	0	0	0	0	0	0	0	0	0	0	0	0	0	0	0	0	0	0	0	0	0	0	0	0	0	0	0	0	0
Acidobacteria_bacterium_IGE-015	0	0	0	0	0	0	0	0	0	0	0	0	0	0	0	0	0	0	0	0	0	0	0	0	0	0	0	0	0	0	0	0	0	0	0	0	0	0	0	0	0	0	0	0	0	0	0	0	0
Aquaspirillum_serpens	0	0	0	0	0	0	0	0	0	0	0	0	0	0	0	0	0	0	0	0	0	0	0	0	0	0	0	0	0	0	0	0	0	0	0	0	0	0	0	0	0	0	0	0	0	0	0	0	0
Microbispora_rosea	0	0	0	0	0	0	0	0	0	0	0	0	0	0	0	0	0	0	0	0	0	0	0	0	0	0	0	0	0	0	0	0	0	0	0	0	0	0	0	0	0	0	0	0	0	0	0	0	0
Haloactinospora_alba	0	0	0	0	0	0	0	0	0	0	0	0	0	0	0	0	0	0	0	0	0	0	0	0	0	0	0	0	0	0	0	0	0	0	0	0	0	0	0	0	0	0	0	0	0	0	0	0	0
Globodera_pallida	0	0	0	0	0	0	0	0	0	0	0	0	0	0	0	0	0	0	0	0	0	0	0	0	0	0	0	0	0	0	0	0	0	0	0	0	0	0	0	0	0	0	0	0	0	0	0	0	0
Marinobacter_psychrophilus	0	0	0	0	0	6.45703e-05	0	0	0	0	0	0	0	0	0	0	0	0	0	0	0	0	0	0	0	0	0	0	0	0	0	0	0	0	0	0	0	0	0	0	0	0	0	0	0	0	0	0	0
Gordonibacter_pamelaeae	0	0	0	0	3.22851e-05	0	0	0	3.22851e-05	0	0	0	0	0	0	0	0	0	0	0	0	0	0	0	0	0	0	0	0	0	0	0	0	0	0	0	0	0	0	0	0	0	0	0	0	0	0	0	0
Bacteroides_ovatus	0	0	0	0	0	0	0	0	0	0	0	0	0	0	0	0	0	0	0	0	0	0	0	0	0	0	0	0	0	0	0	0	0	0	0	0	0	0	0	0	0	0	0	0	0	0	0	0	0
Porphyrobacter_mercurialis	0	0	0	0	0	0	0	0	0	0	0	0	0	0	0	0	0	0	0	0	0	0	0	0	0	0	0	0	0	0	0	0	0	0	0	0	0	0	0	0	0	0	0	0	0	0	0	0	0
Butyrivibrio_crossotus	0	0	0	0	0	0	0	0	0	0	0	0	0	0	0	0	0	0	6.45703e-05	0	0	0	0	0	0	0	0	0	0	0	0	0	0	0	0	0	0	0	0	0	0	0	0	0	0	0	0	0	0
Methylohalomonas_lacus	0	0	0	0	0	0	0	0	0	0	0	0	0	0	0	0	0	0	0	0	0	0	0	0	0	0	0	0	0	0	0	0	0	0	0	0	0	0	0	0	0	0	0	0	0	0	0	0	0
Propionispora_sp	0	0	0	0	0	0	0	0	0	0	0	0	0	0	0	0	0	0	0	0	0	0	0	0	0	0	0	0	0	0	0	0	0	0	0	0	0	0	0	0	0	0	0	0	0	0	0	0	0
blood_disease_bacterium_A2-HR_MARDI	0	0	0	0	0	0	0	0	0	0	0	0	0	0	0	0	0	0	0	0	0	0	0	0	0	0	0	0	0	0	0	0	0	0	0	0	0	0	0	0	0	0	0	0	0	0	0	0	0
Novibacillus_thermophilus	0	0	0	0	0	0	0	0	0	0	0	0	0	0	0	0	0	0	0	0	0	0	0	0	0	0	0	0	0	0	0	0	0	0	0	0	0	0	0	0	0	0	0	0	0	0	0	0	0
Elusimicrobia_bacterium_GWA2_69_24	0	0	0	0	0	0	0	0	0	0	0	0	0	0	0	0	0	0	0	0	0	0	0	0	0	0	0	0	0	0	0	0	0	0	0	0	0	0	0	0	0	0	0	0	0	0	0	0	0
Cytophagales_bacterium	0	0	0	0	0	0	0	0	0	0	0	0	0	0	0	0	0	0	0	0	0	0	0	0	0	0	0	0	0	0	0	0	0	0	0	0	0	0	0	0	0	0	0	0	0	0	0	0	0
Nitrospira_bacterium_SG8_3	0	0	0	0	0	0	0	0	0	0	0	0	0	0	0	0	0	0	0	0	0	0	0	0	0	0	0	0	0	0	0	0	0	0	0	0	0	0	0	0	0	0	0	0	0	0	0	0	0
Dehalococcoidia_bacterium_SCGC_AB-540-C11	0	0	0	0	0	0	0	0	0	0	0	0	0	0	0	0	0	0	0	0	0	0	0	0	0	0	0	0	0	0	0	0	0	0	0	0	0	0	0	0	0	0	0	0	0	0	0	0	0
Neisseriaceae_bacterium_DSM_100970	0	0	0	0	0	0	0	0	0	0	0	0	0	0	0	0	0	0	0	0	0	0	0	0	0	0	0	0	0	0	0	0	0	0	0	0	0	0	0	0	0	0	0	0	0	0	0	0	0
Bacteroides_finegoldii	0	0	0	0	0	0	0	0	0	0	0	0	0	0	0	0	0	0	0	0	0	0	0	0	0	0	0	0	0	0	0	0	0	0	0	0	0	0	0	0	0	0	0	0	0	0	0	0	0
bacterium_enrichment_culture_clone_EBa3	0	0	0	0	0	0	0	0	0	0	0	0	0	0	0	0	0	0	0	0	0	0	0	0	0	0	0	0	0	0	0	0	0	0	0	0	0	0	0	0	0	0	0	0	0	0	0	0	0
Ruminococcaceae_bacterium_NK4B32	0	0	0	0	0	0	0	0	0	0	0	0	0	0	0	0	0	0	0	0	0	0	0	0	0	0	0	0	0	0	0	0	0	0	0	0	0	0	0	0	0	0	0	0	0	0	0	0	0
Anaerorhabdus_furcosa	0	0	0	0	0	0	0	0	0	0	0	0	0	0	0	0	0	0	0	0	0	0	0	0	0	0	0	0	0	0	0	0	0	0	0	0	0	0	0	0	0	0	0	0	0	0	0	0	0
Marinobacterium_stanieri	0	0	0	0	0	0	0	0	0	0	0	0	0	0	0	0	0	0	0	0	0	0	0	0	0	0	0	0	0	0	0	0	0	0	0	0	0	0	0	0	0	0	0	0	0	0	0	0	0
candidate_division_TM6_bacterium_GW2011_GWF2_37_49	0	0	0	0	0	0	0	0	0	0	0	0	0	0	0	0	0	0	0	0	0	0	0	0	0	0	0	0	0	0	0	0	0	0	0	0	0	0	0	0	0	0	0	0	0	0	0	0	0
bacterium_endosymbiont_of_Onthophagus_Taurus	0	0	0	0	0	0	0	0	0	0	0	0	0	0	0	0	3.22851e-05	0	0	0	0	0	0	0	0	0	0	0	0	0	0	0	0	0	0	0	0	0	0	0	0	0	0	0	0	0	0	0	0
Lachnospiraceae_bacterium_canine_oral_taxon_036	0	0	0	0	0	0	0	0	0	0	0	0	0	0	0	0	0	0	0	0	0	0	0	0	0	0	0	0	0	0	0	0	0	0	0	0	0	0	0	0	0	0	0	0	0	0	0	0	0
g__unidentified_Solirubrobacteraceae;s__Solirubrobacterales_bacterium	0	0	0	0	0	0	0	0	0	0	0	0	0	0	0	0	0	0	0	0	0	0	0	0	0	0	0	0	0	0	0	0	0	0	0	0	0	0	0	0	0	0	0	0	0	0	0	0	0
bacterium_Ellin6059	0	0	0	0	0	0	0	0	0	0	0	0	0	0	0	0	0	0	0	0	0	0	0	0	0	0	0	0	0	0	0	0	0	0	0	0	0	0	0	0	0	0	0	0	0	0	0	0	0
Deinococcus_planocerae	0	0	0	0	0	0	0	0	0	0	0	0	0	0	0	0	0	0	0	0	0	0	0	0	0	0	0	0	0	0	0	0	0	0	0	0	0	0	0	0	0	0	0	0	0	0	0	0	0
bacterium	0	0	0	0	0	0	0	0	0	0	0	0	0	0	0	0	0	0	0	0	0	0	0	0	0	0	0	0	0	0	0	0	0	0	0	0	0	0	0	0	0	0	0	0	0	0	0	0	0
Gemmatimonas_sp_enrichment_culture_clone_AOCRB-EC-6	0	0	0	0	0	0	0	0	0	0	0	0	0	0	0	0	0	0	0	0	0	0	0	0	0	0	0	0	0	0	0	0	0	0	0	0	0	0	0	0	0	0	0	0	0	0	0	0	0
Paenibacillus_sp_VKM_B-2647	0	0	0	0	0	0	0	0	0	0	0	0	0	0	0	0	0	0	0	0	0	0	0	0	0	0	0	0	0	0	0	0	0	0	0	0	0	0	0	0	0	0	0	0	0	0	0	0	0
Pedinomonas_sp_UTEX_'LB_1027'	0	0	0	0	0	0	0	0	0	0	0	0	0	0	0	0	0	0	0	0	0	0	0	0	0	0	0	0	0	0	0	0	0	0	0	0	0	0	0	0	0	0	0	0	0	0	0	0	0
Emticicia_sp_HMF3825	0	0	0	0	0	0	0	0	0	0	0	0	0	0	0	0	0	0	0	0	0	0	0	0	0	0	0	0	0	0	0	0	0	0	0	0	0	0	0	0	0	0	0	0	0	0	0	0	0
Siphonobacter_sp_BAB-5405	0	0	0	0	0	0	0	0	0	0	0	0	0	0	0	0	0	0	0	0	0	0	0	0	0	0	0	0	0	0	0	0	0	0	0	0	0	0	0	0	0	0	0	0	0	0	0	0	0
Halomicrobium_mukohataei	0	0	0	0	0	0	0	0	0	0	0	0	0	0	0	0	0	0	0	0	0	0	0	0	0	0	0	0	0	0	0	0	0	0	0	0	0	0	0	0	0	0	0	0	0	0	0	0	0
Actinobacteria_bacterium_RBG_19FT_COMBO_70_19	0	0	0	0	0	0	0	0	0	0	0	0	0	0	0	0	0	0	0	0	0	0	0	0	0	0	0	0	0	0	0	0	0	0	0	0	0	0	0	0	0	0	0	0	0	0	0	0	0
Oceanobacillus_sp_160	0	0	0	0	0	0	0	0	0	0	0	0	0	0	0	0	0	0	0	0	0	0	0	0	0	0	0	0	0	0	0	0	0	0	0	0	0	0	0	0	0	0	0	0	0	0	0	0	0
Nitrospirae_bacterium_RIFCSPLOWO2_01_FULL_62_17	0	0	0	0	0	0	0	0	0	0	0	0	0	0	0	0	0	0	0	0	0	0	0	0	0	0	0	0	0	0	0	0	0	0	0	0	0	0	0	0	0	0	0	0	0	0	0	0	0
Tenericutes_bacterium_MO-XQ	0	0	0	0	0	0	0	0	0	0	0	0	0	0	0	0	0	0	0	0	0	0	0	0	0	0	0	0	0	0	0	0	0	0	0	0	0	0	0	0	0	0	0	0	0	0	0	0	0
Lysobacter_ximonensis	0	0	0	0	0	0	0	0	0	0	0	0	0	0	0	0	0	0	0	0	0	0	0	0	0	0	0	0	0	0	0	0	0	0	0	0	0	0	0	0	0	0	0	0	0	0	0	0	0
Candidatus_Regiella_insecticola	0	0	0	0	0	0	0	0	0	0	0	0	0	0	0	0	6.45703e-05	0	3.22851e-05	0	0	0	0	0	0	0	0	0	0	0	0	0	0	0	0	0	0	0	0	0	0	0	0	0	0	0	0	0	0
Nitrospirae_bacterium_RIFCSPHIGHO2_01_FULL_66_17	0	0	0	0	0	0	0	0	0	0	0	0	0	0	0	0	0	0	0	0	0	0	0	0	0	0	0	0	0	0	0	0	0	0	0	0	0	0	0	0	0	0	0	0	0	0	0	0	0
Lactobacillus_taiwanensis	0	0	0	0	0	0	0	0	0	0	0	0	0	0	0	0	0	0	0	0	0	0	0	0	0	0	0	0	0	0	0	0	0	0	0	0	0	0	0	0	0	0	0	0	0	0	0	0	0
Halomarina_sp_TRM46053	0	0	0	0	0	0	0	0	0	0	0	0	0	0	0	0	0	0	0	0	0	0	0	0	0	0	0	0	0	0	0	0	0	0	0	0	0	0	0	0	0	0	0	0	0	0	0	0	0
Neoscardovia_arbecensis	0	0	0	0	0	0	0	0	0	0	0	0	0	0	0	0	0	0	0	0	0	0	0	0	0	0	0	0	0	0	0	0	0	0	0	0	0	0	0	0	0	0	0	0	0	0	0	0	0
Clostridiales_bacterium_canine_oral_taxon_141	0	0	0	0	0	0	0	0	0	0	0	0	0	0	0	0	0	0	0	0	0	0	0	0	0	0	0	0	0	0	0	0	0	0	0	0	0	0	0	0	0	0	0	0	0	0	0	0	0
Ammoniibacillus_agariperforans	0	0	0	0	0	0	0	0	0	0	0	0	0	0	0	0	0	0	0	0	0	0	0	0	0	0	0	0	0	0	0	0	0	0	0	0	0	0	0	0	0	0	0	0	0	0	0	0	0
Chitinophaga_sp	0	0	0	0	0	0	0	0	6.45703e-05	0	0	0	0	0	0	0	0	0	0	0	0	0	0	0	0	0	0	0	0	0	0	0	0	0	0	0	0	0	0	0	0	0	0	0	0	0	0	0	0
Parasutterella_excrementihominis	0	0	0	0	0	0	0	0	0	0	0	0	0	0	0	0	0	0	0	0	0	0	0	0	0	0	0	0	0	0	0	0	0	0	0	0	6.45703e-05	0	0	0	0	0	0	0	0	0	0	0	0
Bacteroidetes_bacterium_MWH-CFBk5	0	0	0	0	0	0	0	0	0	0	0	0	0	0	0	0	0	0	0	0	0	0	0	0	0	0	0	0	0	0	0	0	0	0	0	0	0	0	0	0	0	0	0	0	0	0	0	0	0
Vischeria_sp_CAUP_Q_202	0	0	0	0	0	0	0	0	0	0	0	0	0	0	0	0	0	0	0	0	0	0	0	0	0	0	0	0	0	0	0	0	0	0	0	0	0	0	0	0	0	0	0	0	0	0	0	0	0
Persicaria_minor	0	0	0	0	0	0	0	0	0	0	0	0	0	0	0	0	0	0	0	0	0	0	0	0	0	0	0	0	0	0	0	0	0	0	0	0	0	0	0	0	0	0	0	0	0	0	0	0	0
Arenimicrobium_luteum	0	0	0	0	0	0	0	0	0	0	0	0	0	0	0	0	0	0	0	0	0	0	0	0	0	0	0	0	0	0	0	0	0	0	0	0	0	0	0	0	0	0	0	0	0	0	0	0	0
Gambierdiscus_polynesiensis	0	0	0	0	0	0	0	0	0	0	0	0	0	0	0	0	0	0	0	0	0	0	0	0	0	0	0	0	0	0	0	0	0	0	0	0	0	0	0	0	0	0	0	0	0	0	0	0	0
Marinomonas_sp_MWYL1	0	0	0	0	0	0	0	0	0	0	0	0	0	0	0	0	0	0	0	0	0	0	0	0	0	0	0	0	0	0	0	0	0	0	0	0	0	0	0	0	0	0	0	0	0	0	0	0	0
bacterium_YC-LK-LKJ4	0	0	0	0	0	0	0	0	0	0	0	0	0	0	0	0	0	0	0	0	0	0	0	0	0	0	0	0	0	0	0	0	0	0	0	0	0	0	0	0	0	0	0	0	0	0	0	0	0
Desulfovibrio_sp_MS	0	0	0	0	0	0	0	0	0	0	0	0	0	0	0	0	0	0	0	0	0	0	0	0	0	0	0	0	0	0	0	0	0	0	0	0	0	0	0	0	0	0	0	0	0	0	0	0	0
Ruminococcus_sp_Marseille-P3213	0	0	0	0	0	0	0	0	0	0	0	0	0	0	0	0	0	0	0	0	0	0	0	0	0	0	0	0	0	0	0	0	0	0	0	0	0	0	0	0	0	0	0	0	0	0	0	0	0
bacterium_associated_with_Parathyasira_sp	0	0	0	0	6.45703e-05	0	0	0	0	0	0	0	0	0	0	0	0	0	0	0	0	0	0	0	0	0	0	0	0	0	0	0	0	0	0	0	0	0	0	0	0	0	0	0	0	0	0	0	0
Nitrosomonas_europaea	0	0	0	0	0	0	0	0	0	0	0	0	0	0	0	0	0	0	0	0	0	0	0	0	0	0	0	0	0	0	0	0	0	0	0	0	0	0	0	0	0	0	0	0	0	0	0	0	0
Kocuria_turfanensis	0	0	0	0	0	0	0	0	0	0	0	0	0	0	0	0	0	0	0	0	0	0	0	0	0	0	0	0	0	0	0	0	0	0	0	0	0	0	0	0	0	0	0	0	0	0	0	0	0
Ruminococcaceae_bacterium_Marseille-P3738	0	0	0	0	0	0	0	0	0	0	0	0	0	0	0	0	0	0	0	0	0	0	0	0	0	0	0	0	0	0	0	0	0	0	0	0	0	0	0	0	0	0	0	0	0	0	0	0	0
Lachnospiraceae_bacterium_ZAX-1	0	0	0	0	0	0	0	0	0	0	0	0	0	0	0	0	0	0	0	0	0	0	0	0	0	0	0	0	0	0	0	0	0	0	0	0	0	0	0	0	0	0	0	0	0	0	0	0	0
Shewanella_aquimarina	0	0	0	0	0	0	0	0	0	0	0	0	0	0	0	0	0	0	0	0	0	0	0	0	0	0	0	0	0	0	0	0	0	0	0	0	0	0	0	0	0	0	0	0	0	0	0	0	0
Geobacter_anodireducens	0	0	0	0	0	0	0	0	0	0	0	0	0	0	0	0	0	0	0	0	0	0	0	0	0	0	0	0	0	0	0	0	0	0	0	0	0	0	0	0	0	0	0	0	0	0	0	0	0
Bacteroidetes_bacterium_OLB11	0	0	0	0	0	0	0	0	0	0	0	0	0	0	0	0	0	0	0	0	0	0	0	0	0	0	0	0	0	0	0	0	0	0	0	0	0	0	0	0	0	0	0	0	0	0	0	0	0
Xylochloris_irregularis	0	0	0	0	0	0	0	0	0	0	0	0	0	0	0	0	0	0	0	0	0	0	0	0	0	0	0	0	0	0	0	0	0	0	0	0	0	0	0	0	0	0	0	0	0	0	0	0	0
Anseongella_ginsenosidimutans	0	0	0	0	0	0	0	0	0	0	0	0	0	0	0	0	0	0	0	0	0	0	0	0	0	0	0	0	0	0	0	0	0	0	0	0	0	0	0	0	0	0	0	0	0	0	0	0	0
Bdellovibrionales_bacterium_RBG_16_40_8	0	0	0	0	0	0	0	0	0	0	0	0	0	0	0	0	0	0	0	0	0	0	0	0	0	0	0	0	0	0	0	0	0	0	0	0	0	0	0	0	0	0	0	0	0	0	0	0	0
Triticum_urartu	0	0	0	0	0	0	0	0	0	0	0	0	0	0	0	0	0	0	0	0	0	0	0	0	0	0	0	0	0	0	0	0	0	0	0	0	0	0	0	0	0	0	0	0	0	0	0	0	0
Treponema_parvum	0	0	0	0	0	0	0	0	0	0	0	0	0	0	0	0	0	0	0	0	0	0	0	0	0	0	0	0	0	0	0	0	0	0	0	0	0	0	0	0	0	0	0	0	0	0	0	0	0
Lachnospiraceae_bacterium_oral_taxon_500	0	0	0	0	0	0	0	0	0	0	0	0	0	0	0	0	0	0	0	0	0	0	0	0	0	0	0	0	0	0	0	0	0	0	0	0	0	0	0	0	0	0	0	0	0	0	0	0	0
Porphyromonas_uenonis	0	0	0	0	0	0	0	0	0	0	0	0	0	0	0	0	0	0	0	0	0	0	0	0	0	0	0	0	0	0	0	0	0	0	0	0	0	0	0	0	0	0	0	0	0	0	0	0	0
Fusibacter_tunisiensis	0	0	0	0	0	0	0	0	0	0	0	0	0	0	0	0	0	0	0	0	0	0	0	0	0	0	0	0	0	0	0	0	0	0	0	0	0	0	0	0	0	0	0	0	0	0	0	0	0
Halobaculum_roseum	0	0	0	0	0	0	0	0	0	0	0	0	0	0	0	0	0	0	0	0	0	0	0	0	0	0	0	0	0	0	0	0	0	0	0	0	0	0	0	0	0	0	0	0	0	0	0	0	0
Lactobacillus_ingluviei	0	0	0	0	0	0	0	0	0	0	0	0	0	0	0	0	0	0	0	0	0	0	0	0	0	0	0	0	0	0	0	0	0	0	0	0	0	0	0	0	0	0	0	0	0	0	0	0	0
bacterium_YC-ZSS-LKJ70	0	0	0	0	0	0	0	0	0	0	0	0	0	0	0	0	0	0	0	0	0	0	0	0	0	0	0	0	0	0	0	0	0	0	0	0	0	0	0	0	0	0	0	0	0	0	0	0	0
Comamonas_badia	0	0	0	0	0	0	0	0	0	0	0	0	0	0	0	0	0	0	0	0	0	0	0	0	0	0	0	0	0	0	0	0	0	0	0	0	0	0	0	0	0	0	0	0	0	0	0	0	0
Candidatus_Planktophila_versatilis	0	0	0	0	0	0	0	0	0	0	0	0	0	0	0	0	0	0	0	0	0	0	0	0	0	0	0	0	0	0	0	0	0	0	0	0	0	0	0	0	0	0	0	0	0	0	0	0	0
low_G+C_Gram-positive_bacterium_HTA1422	0	0	0	0	0	0	0	0	0	0	0	0	0	0	0	0	0	0	0	0	0	0	0	0	0	0	0	0	0	0	0	0	0	0	0	0	0	0	0	0	0	0	0	0	0	0	0	0	0
Sutterella_sp_YIT_12072	0	0	0	0	0	0	0	0	0	0	0	0	0	0	0	0	0	0	0	0	0	0	0	0	0	0	0	0	0	0	0	0	0	0	0	0	0	0	0	0	0	0	0	0	0	0	0	0	0
Nocardia_carnea	0	0	0	0	0	0	0	0	0	0	0	0	0	0	0	0	0	0	0	0	0	0	0	0	0	0	0	0	0	0	0	0	0	0	0	0	0	3.22851e-05	0	0	0	0	0	0	0	0	0	0	0
Kofleria_flava	0	0	0	0	0	0	0	0	0	0	0	0	0	0	0	0	0	0	0	0	0	0	0	0	0	0	0	0	0	0	0	0	0	0	0	0	0	0	0	0	0	0	0	0	0	0	0	0	0
Poterioochromonas_sp_DS	0	0	0	0	0	0	0	0	0	0	0	0	0	0	0	0	0	0	0	0	0	0	0	0	0	0	0	0	0	0	0	0	0	0	0	0	0	0	0	0	0	0	0	0	0	0	0	0	0
Deinococcus_wulumuqiensis	0	0	0	0	0	0	0	0	0	0	0	0	0	0	0	0	0	0	0	0	0	0	0	0	0	0	0	0	0	0	0	0	0	0	0	0	0	0	0	0	0	0	0	0	0	0	0	0	0
bacterium_YAD2002	0	0	0	0	0	0	0	0	0	0	0	0	0	0	0	0	0	0	0	0	0	0	0	0	0	0	0	0	0	0	0	0	0	0	0	0	0	0	0	0	0	0	0	0	0	0	0	0	0
bacterium	0	0	0	0	0	0	0	0	0	0	0	0	0	0	0	0	0	0	0	0	0	0	0	0	0	0	0	0	0	0	0	0	0	0	0	0	0	0	0	0	0	0	0	0	0	0	0	0	0
Ureaplasma_diversum	0	0	0	0	0	0	0	0	0	0	0	0	0	0	0	0	0	0	0	0	0	0	0	0	0	0	0	0	0	0	0	0	0	0	0	0	0	0	0	0	0	0	0	0	0	0	0	0	0
alpha_proteobacterium_GMD37A6	0	0	0	0	0	0	0	0	0	0	0	0	0	0	0	0	0	0	0	0	0	0	0	0	0	0	0	0	0	0	0	0	0	0	0	0	0	0	0	0	0	0	0	0	0	0	0	0	0
Firmicutes_oral_clone_FM046	0	0	0	0	0	0	0	0	0	0	0	0	0	0	0	0	0	0	0	0	0	0	0	0	0	0	0	0	0	0	0	0	0	0	0	0	0	0	0	0	0	0	0	0	0	0	0	0	0
Leptotrichia_goodfellowii	0	0	0	0	0	0	0	0	0	0	0	0	0	0	0	0	0	0	0	0	0	0	0	0	0	0	0	0	0	0	0	0	0	0	0	0	0	0	0	0	0	0	0	0	0	0	0	0	0
Actinomyces_sp_oral_taxon_897	0	0	0	0	0	0	0	0	0	0	0	0	0	0	0	0	0	0	0	0	0	0	0	0	0	0	0	0	0	0	0	0	0	0	0	0	0	0	0	0	0	0	0	0	0	0	0	0	0
Thalassotalea_marina	0	0	0	0	0	0	0	0	0	0	0	0	0	0	0	0	0	0	0	0	0	0	0	0	0	0	0	0	0	0	0	0	0	0	0	0	0	0	0	0	0	0	0	0	0	0	0	0	0
Thermoactinomyces_vulgaris	0	0	0	0	0	0	0	0	0	0	0	0	0	0	0	0	0	0	0	0	0	0	0	0	0	0	0	0	0	0	0	0	0	0	0	0	0	0	0	0	0	0	0	0	0	0	0	0	0
Desulfovibrio_africanus	0	0	0	0	0	0	0	0	0	0	0	0	0	0	0	0	0	0	0	0	0	0	0	0	0	0	0	0	0	0	0	0	0	0	0	0	0	0	0	0	0	0	0	0	0	0	0	0	0
Candidatus_Peregrinibacteria_bacterium_GW2011_GWF2_39_17	0	0	0	0	0	0	0	0	0	0	0	0	0	0	0	0	0	0	0	0	0	0	0	0	0	0	0	0	0	0	0	0	0	0	0	0	0	0	0	0	0	0	0	0	0	0	0	0	0
Clostridiales_bacterium_canine_oral_taxon_100	0	0	0	0	0	0	0	0	0	0	0	0	0	0	0	0	0	0	0	0	0	0	0	0	0	0	0	0	0	0	0	0	0	0	0	0	0	0	0	0	0	0	0	0	0	0	0	0	0
Thiohalorhabdus_denitrificans	0	0	0	0	0	0	0	0	0	0	0	0	0	0	0	0	0	0	0	0	0	0	0	0	0	0	0	0	0	0	0	0	0	0	0	0	0	0	0	0	0	0	0	0	0	0	0	0	0
Halostella_salina	0	0	0	0	0	0	0	0	0	0	0	0	0	0	0	0	0	0	0	0	0	0	0	0	0	0	0	0	0	0	0	0	0	0	0	0	0	0	0	0	0	0	0	0	0	0	0	0	0
Chlorella_sp_CC-Bw-9	0	0	0	0	0	0	0	0	0	0	0	0	0	0	0	0	0	0	0	0	0	0	0	0	0	0	0	0	0	0	0	0	0	0	0	0	0	0	0	0	0	0	0	0	0	0	0	0	0
Flavonifractor_plautii	0	0	0	0	0	0	0	0	0	0	0	0	0	0	0	0	0	0	0	0	0	0	0	0	0	0	0	0	0	0	0	0	0	0	0	0	0	0	0	0	0	0	0	0	0	0	0	0	0
Anaerolineales_bacterium_Chloro_03	0	0	0	0	0	0	0	0	0	0	0	0	0	0	0	0	0	0	0	0	0	0	0	0	0	0	0	0	0	0	0	0	0	0	0	0	0	0	0	0	0	0	0	0	0	0	0	0	0
Jeotgalicoccus_sp_M3T9B12	0	0	0	0	0	0	0	0	0	0	0	0	0	0	0	0	3.22851e-05	0	0	0	0	0	0	0	0	0	0	0	0	0	0	0	0	0	0	0	0	0	0	0	0	0	0	0	0	0	0	0	0
uncultivated_soil_bacterium_clone_S111	0	0	0	0	0	0	0	0	0	0	0	0	0	0	0	0	0	0	0	0	0	0	0	0	0	0	0	0	0	0	0	0	0	0	0	0	0	0	0	0	0	0	0	0	0	0	0	0	0
Lipingzhangella_halophila	0	0	0	0	0	0	0	0	0	0	0	0	0	0	0	0	0	0	0	0	0	0	0	0	0	0	0	0	0	0	0	0	0	0	0	0	0	0	0	0	0	0	0	0	0	0	0	0	0
Radiocystis_sp_JJ30-12	0	0	0	0	0	0	0	0	0	0	0	0	0	0	0	0	0	0	0	0	0	0	0	0	0	0	0	0	0	0	0	0	0	0	0	0	0	0	0	0	0	0	0	0	0	0	0	0	0
Chryseobacterium_sp	0	0	0	0	0	0	0	0	0	0	0	0	0	0	0	0	0	0	0	0	0	0	0	0	0	0	0	0	0	0	0	0	0	0	0	0	0	0	0	0	0	0	0	0	0	0	0	0	0
bacterium_enrichment_culture_clone_E34	0	0	0	0	0	0	0	0	0	0	0	0	0	0	0	0	0	0	0	0	0	0	0	0	0	0	0	0	0	0	0	0	0	0	0	0	0	0	0	0	0	0	0	0	0	0	0	0	0
Alteribacillus_persepolensis	0	0	0	0	0	0	0	0	0	0	0	0	0	0	0	0	0	0	0	0	0	0	0	0	0	0	0	0	0	0	0	0	0	0	0	0	0	0	0	0	0	0	0	0	0	0	0	0	0
Candidatus_Bipolaricaulis_anaerobius	0	0	0	0	0	0	0	0	0	0	0	0	0	0	0	0	0	0	0	0	0	0	0	0	0	0	0	0	0	0	0	0	0	0	0	0	0	0	0	0	0	0	0	0	0	0	0	0	0
Silvanigrella_aquatica	0	0	0	0	0	0	0	0	0	0	0	0	0	0	0	0	0	0	0	0	0	0	0	0	0	0	0	0	0	3.22851e-05	0	0	0	0	0	0	0	0	0	0	0	0	0	0	0	0	0	0	0
Candidatus_Omnitrophica_bacterium_CG1_02_44_16	0	0	0	0	0	0	0	0	0	0	0	0	0	0	0	0	0	0	0	0	0	0	0	0	0	0	0	0	0	0	0	0	0	0	0	0	0	0	0	0	0	0	0	0	0	0	0	0	0
Eubacterium_sp_oral_clone_GI038	0	0	0	0	0	0	0	0	0	0	0	0	0	0	0	0	0	0	0	0	0	0	0	0	0	0	0	0	0	0	0	0	0	0	0	0	0	0	0	0	0	0	0	0	0	0	0	0	0
Segetibacter_koreensis	0	0	0	0	0	0	0	0	0	0	0	0	0	0	0	0	0	0	0	0	0	0	0	0	0	0	0	0	0	0	0	0	0	0	0	0	0	0	0	0	0	0	0	0	0	0	0	0	0
Candidatus_Finniella_lucida	0	0	0	0	0	0	0	0	0	0	0	0	0	0	0	0	0	0	0	0	0	0	0	0	0	0	0	0	0	0	0	0	0	0	0	0	0	0	0	0	0	0	0	0	0	0	0	0	0
Bacillus_sp_(in:_Bacteria)	0	0	0	0	0	0	0	0	0	0	0	0	0	0	0	0	0	0	0	0	0	0	0	0	0	0	0	0	0	0	0	0	0	0	0	0	0	0	0	0	0	0	0	0	0	0	0	0	0
bacterium_enrichment_culture_clone_JCA2	0	0	0	0	0	0	0	0	0	0	0	0	0	0	0	0	0	0	0	0	0	0	0	0	0	0	0	0	0	0	0	0	0	0	0	0	0	0	0	0	0	0	0	0	0	0	0	0	0
Zoogloea_oryzae	0	0	0	0	0	0	0	0	0	0	0	0	0	0	0	0	0	0	0	0	0	0	0	0	0	0	0	0	0	0	0	0	0	0	0	0	0	0	0	0	0	0	0	0	0	0	0	0	0
Desulfovibrio_tunisiensis	0	0	0	0	0	0	0	0	0	0	0	0	0	0	0	0	0	0	0	0	0	0	0	0	0	0	0	0	0	0	0	0	0	0	0	0	0	0	0	0	0	0	0	0	0	0	0	0	0
Erysipelotrichaceae_bacterium_SG0102	0	0	0	0	0	0	0	0	0	0	0	0	0	0	0	0	0	0	0	0	0	0	0	0	0	0	0	0	0	0	0	0	0	0	0	0	0	0	0	0	0	0	0	0	0	0	0	0	0
Paenibacillus_panacisoli	0	0	0	0	0	0	0	0	0	0	0	0	0	0	0	0	0	0	0	0	0	0	0	0	0	0	0	0	0	0	0	0	0	0	0	0	0	0	0	0	0	0	0	0	0	0	0	0	0
Gemmata_obscuriglobus	0	0	0	0	0	0	0	0	0	0	0	0	0	0	0	0	0	0	0	0	0	0	0	0	0	0	0	0	0	0	0	0	0	0	0	0	0	0	0	0	0	0	0	0	0	0	0	0	0
Gemmatimonadetes_bacterium_LX87	0	0	0	0	0	0	0	0	0	0	0	0	0	0	0	0	0	0	0	0	0	0	0	0	0	0	0	0	0	0	0	0	0	0	0	0	0	0	0	0	0	0	0	0	0	0	0	0	0
Clostridiales_bacterium_CHKCI006	0	0	0	0	0	0	0	0	0	0	0	0	0	0	0	0	0	0	0	0	0	0	0	0	0	0	0	0	0	0	0	0	0	0	0	0	0	0	0	0	0	0	0	0	0	0	0	0	0
Parabacteroides_chinchillae	0	0	0	0	0	0	0	0	0	0	0	0	0	0	0	0	0	0	0	0	0	0	0	0	0	0	0	0	0	0	0	0	0	0	0	0	0	0	0	0	0	0	0	0	0	0	0	0	0
Aminicella_lysinilytica	0	0	0	0	0	0	0	0	0	0	0	0	0	0	0	0	0	0	0	0	0	0	0	0	0	0	0	0	0	0	0	0	0	0	0	0	0	0	0	0	0	0	0	0	0	0	0	0	0
bacterium_DG873	0	0	0	0	0	0	0	0	0	0	0	0	0	0	0	0	0	0	0	0	0	0	0	0	0	0	0	0	0	0	0	0	0	0	0	0	0	0	0	0	0	0	0	0	0	0	0	0	0
delta_proteobacterium_GMD14H09	0	0	0	0	0	0	0	0	0	0	0	0	0	0	0	0	0	0	0	0	0	0	0	0	0	0	0	0	0	0	0	0	0	0	0	0	0	0	0	0	0	0	0	0	0	0	0	0	0
Anaerofustis_stercorihominis	0	0	0	0	0	0	0	0	0	0	0	0	0	0	0	0	0	0	0	0	0	0	0	0	0	0	0	0	0	0	0	0	0	0	0	0	0	0	0	0	0	0	0	0	0	0	0	0	0
Clostridium_sp_LAM-GX-0C10	0	0	0	0	0	0	0	0	0	0	0	0	0	0	0	0	0	0	0	0	0	0	0	0	0	0	0	0	0	0	0	0	0	0	0	0	0	0	0	0	0	0	0	0	0	0	0	0	0
Agaricicola_taiwanensis	0	0	0	0	0	0	0	0	0	0	0	0	0	0	0	0	0	0	0	0	0	0	0	0	0	0	0	0	0	0	0	0	0	0	0	0	0	0	0	0	0	0	0	0	0	0	0	0	0
Fibrobacter_sp	0	0	0	0	0	0	0	0	0	0	0	0	0	0	0	0	0	0	0	0	0	0	0	0	0	0	0	0	0	0	0	0	0	0	0	0	0	0	0	0	0	0	0	0	0	0	0	0	0
Pedobacter_tournemirensis	0	0	0	0	0	0	0	0	0	0	0	0	0	0	0	0	0	0	0	0	0	0	0	0	0	0	0	0	3.22851e-05	0	0	0	0	0	0	0	0	0	0	0	0	0	0	0	0	0	0	0	0
Gemmatimonas_sp_WX54	0	0	0	0	0	0	0	0	0	0	0	0	0	0	0	0	0	0	0	0	0	0	0	0	0	0	0	0	0	0	0	0	0	0	0	0	0	0	0	0	0	0	0	0	0	0	0	0	0
Vulgatibacter_sp	0	0	0	0	0	0	0	0	0	0	0	0	0	0	0	0	0	0	0	0	0	0	0	0	0	0	0	0	0	0	0	0	0	0	0	0	0	0	0	0	0	0	0	0	0	0	0	0	0
Bacillus_decolorationis	0	0	0	0	0	0	0	0	0	0	0	0	0	0	0	0	0	0	0	0	0	0	0	0	0	0	0	0	0	0	0	0	0	0	0	0	0	0	0	0	0	0	0	0	0	0	0	0	0
Auxenochlorella_protothecoides	0	0	0	0	0	0	0	0	0	0	0	0	0	0	0	0	0	0	0	0	0	0	3.22851e-05	0	0	0	0	0	0	0	0	0	0	0	0	0	0	0	0	0	0	0	0	0	0	0	0	0	0
Bifidobacterium_animalis	0	0	0	0	0	0	0	0	0	0	0	0	0	0	0	0	0	0	0	0	0	0	0	0	0	0	0	0	0	0	0	0	0	0	0	0	0	0	0	0	0	0	0	0	0	0	0	0	0
Candidatus_Halomonas_phosphatis	0	0	0	0	0	0	0	0	0	0	0	0	0	0	0	0	0	0	0	0	0	0	0	0	0	0	0	0	0	0	0	0	0	0	0	0	0	0	0	0	0	0	0	0	0	0	0	0	0
Methylobacillus_methanolivorans	0	0	0	0	0	0	0	0	0	0	0	0	0	0	0	0	0	0	0	0	0	0	0	0	0	0	0	0	0	0	0	0	0	0	0	0	0	0	0	0	0	0	0	0	0	0	0	0	0
Capnocytophaga_sp_oral_clone_DZ074	0	0	0	0	0	0	0	0	0	0	0	0	0	0	0	0	0	0	0	0	0	0	0	0	0	0	0	0	0	0	0	3.22851e-05	0	0	0	0	0	0	0	0	0	0	0	0	0	0	0	0	0
Aciditerrimonas_ferrireducens	0	0	0	0	0	0	0	0	0	0	0	0	0	0	0	0	0	0	0	0	0	0	0	0	0	0	0	0	0	0	0	0	0	0	0	0	0	0	0	0	0	0	0	0	0	0	0	0	0
Glycomyces_sp_AB83-M	0	0	0	0	0	0	0	0	0	0	0	0	0	0	0	0	0	0	0	0	0	0	0	0	0	0	0	0	0	0	0	0	0	0	0	0	0	0	0	0	0	0	0	0	0	0	0	0	0
Flavobacterium_phocarum	0	0	0	0	3.22851e-05	0	0	0	0	0	0	0	0	0	0	0	0	0	0	0	0	0	0	0	0	0	0	0	0	0	0	0	0	0	0	0	0	0	0	0	0	0	0	0	0	0	0	0	0
Pseudoscardovia_radai	0	0	0	0	0	0	0	0	0	0	0	0	0	0	0	0	0	0	0	0	0	0	0	0	0	0	0	0	0	0	0	0	0	0	0	0	0	0	0	0	0	0	0	0	0	0	0	0	0
Acidobacteria_bacterium_SCN_69-37	0	0	0	0	0	0	0	0	0	0	0	0	0	0	0	0	0	0	0	0	0	0	0	0	0	0	0	0	0	0	0	0	0	0	0	0	0	0	0	0	0	0	0	0	0	0	0	0	0
Klebsormidium_nitens	0	0	0	0	0	0	0	0	0	0	0	0	0	0	0	0	0	0	0	0	0	0	0	0	0	0	0	0	0	0	0	0	0	0	0	0	0	0	0	0	0	0	0	0	0	0	0	0	0
bacterium_UASB14	0	0	0	0	0	0	0	0	0	0	0	0	0	0	0	0	0	0	0	0	0	0	0	0	0	0	0	0	0	0	0	0	0	0	0	0	0	0	0	0	0	0	0	0	0	0	0	0	0
Bacteroidetes_bacterium_OLB9	0	0	0	0	0	0	0	0	0	0	0	0	0	0	0	0	0	0	0	0	0	0	0	0	0	0	0	0	0	0	0	0	0	0	0	0	0	0	0	0	0	0	0	0	0	0	0	0	0
Parasegetibacter_luojiensis	0	0	0	0	0	0	0	0	0	0	0	0	0	0	0	0	0	0	0	0	0	0	0	0	0	0	0	0	0	0	0	0	0	0	0	0	0	0	0	0	0	0	0	0	0	0	0	0	0
Chitinophaga_polysaccharea	0	0	0	0	0	0	0	0	0	0	0	0	0	0	0	0	0	0	0	0	0	0	0	0	0	0	0	0	0	0	0	0	0	0	0	0	0	0	0	0	0	0	0	0	0	0	0	0	0
Deinococcus_sp_NW-56	0	0	0	0	0	0	0	0	0	0	0	0	0	0	0	0	0	0	0	0	0	0	0	0	0	0	0	0	0	0	0	0	0	0	0	0	0	0	0	0	0	0	0	0	0	0	0	0	0
Acholeplasma_laidlawii	0	0	0	0	0	0	0	0	0	0	0	0	0	0	0	0	0	0	0	0	0	0	0	0	0	0	0	0	0	0	0	0	0	0	0	0	0	0	0	0	0	0	0	0	0	0	0	0	0
Dysgonomonas_sp_Marseille-P4361	0	0	0	0	0	0	0	0	0	0	0	0	0	0	0	0	0	0	0	0	0	0	0	0	0	0	0	0	0	0	0	0	0	0	0	0	0	0	0	0	0	0	0	0	0	0	0	0	0
Plasticicumulans_lactativorans	0	0	0	0	0	0	0	0	0	0	0	0	0	0	0	0	0	0	0	0	0	0	0	0	0	0	0	0	0	0	0	0	0	0	0	0	0	0	0	0	0	0	0	0	0	0	0	0	0
Ruminococcus_sp_N15.MGS-57	0	0	0	0	0	0	0	0	0	0	0	0	0	0	0	0	0	0	0	0	0	0	0	0	0	0	0	0	0	0	0	0	0	0	0	0	0	0	0	0	0	0	0	0	0	0	0	0	0
Cladosiphon_okamuranus	0	0	0	0	0	0	0	0	0	0	0	0	0	0	0	0	0	0	0	0	0	0	0	0	0	0	0	0	0	0	0	0	0	0	0	0	0	0	0	0	0	0	0	0	0	0	0	0	0
Flavihumibacter_sp_MC113	0	0	0	0	0	0	0	0	0	0	0	0	0	0	0	0	0	0	0	0	0	0	0	0	0	0	0	0	0	0	0	0	0	0	0	0	0	0	0	0	0	0	0	0	0	0	0	0	0
Succinatimonas_hippei	0	0	0	0	0	0	0	0	0	0	0	0	0	0	0	0	0	0	0	0	0	0	0	0	0	0	0	0	0	0	0	0	0	0	0	0	0	0	0	0	0	0	0	0	0	0	0	0	0
Histophilus_somni	0	0	0	0	0	0	0	0	0	0	0	0	0	0	0	0	0	0	0	0	0	0	0	0	0	0	0	0	0	0	0	0	0	0	0	0	0	0	0	0	0	0	0	0	0	0	0	0	0
Chitinimonas_sp_AR4	0	0	0	0	0	0	0	0	0	0	0	0	0	0	0	0	0	0	0	0	0	0	0	0	0	0	0	0	0	0	0	0	0	0	0	0	0	0	0	0	0	0	0	0	0	0	0	0	0
Megamonas_sp	0	0	0	0	0	0	0	0	0	0	0	0	0	0	0	0	0	0	0	0	0	0	0	0	0	0	0	0	0	0	0	0	0	0	0	0	0	0	0	0	0	0	0	0	0	0	0	0	0
Alicyclobacillus_pomorum	0	0	0	0	0	0	0	0	0	0	0	0	0	0	0	0	0	0	0	0	0	0	0	0	0	0	0	0	0	0	0	0	0	0	0	0	0	0	0	0	0	0	0	0	0	0	0	0	0
Prevotella_sp_BP1-145	0	0	0	0	0	0	0	0	0	0	0	0	0	0	0	0	0	0	0	0	0	0	0	0	0	0	0	0	0	0	0	0	0	0	0	0	0	0	0	0	0	0	0	0	0	0	0	0	0
Dielma_sp_Marseille-P3110	0	0	0	0	0	0	0	0	0	0	0	0	0	0	0	0	0	0	0	0	0	0	0	0	0	0	0	0	0	0	0	0	0	0	0	0	0	0	0	0	0	0	0	0	0	0	0	0	0
Lactobacillus_paracollinoides	0	0	0	0	0	0	0	0	0	3.22851e-05	0	0	0	0	0	0	0	0	0	0	0	0	0	0	0	0	0	0	0	3.22851e-05	0	0	0	0	0	0	0	0	0	0	0	0	0	0	0	0	0	0	0
Treponema_sp_canine_oral_taxon_201	0	0	0	0	0	0	0	0	0	0	0	0	0	0	0	0	0	0	0	0	0	0	0	0	0	0	0	0	0	0	0	0	0	0	0	0	0	0	0	0	0	0	0	0	0	0	0	0	0
Treponema_zuelzerae	0	0	0	0	0	0	0	0	0	0	0	0	0	0	0	0	0	0	0	0	0	0	0	0	0	0	0	0	0	0	0	0	0	0	0	0	0	0	0	0	0	0	0	0	0	0	0	0	0
Spartobacteria_bacterium_WX31	0	0	0	0	0	0	0	0	0	0	0	0	0	0	0	0	0	0	0	0	0	0	0	0	0	0	0	0	0	0	0	0	0	0	0	0	0	0	0	0	0	0	0	0	0	0	0	0	0
Coriobacteriaceae_bacterium_CHKCI002	0	0	0	0	0	0	0	0	0	0	0	0	0	0	0	0	0	0	0	0	0	0	0	0	0	0	0	0	0	0	0	0	0	0	0	0	0	0	0	0	0	0	0	0	0	0	0	0	0
Andalucia_godoyi	0	0	0	0	0	0	0	0	0	0	0	0	0	0	0	0	0	0	0	0	0	0	0	0	0	0	0	0	0	0	0	0	0	0	0	0	0	0	0	0	0	0	0	0	0	0	0	0	0
Gemmatimonadetes_bacterium_WWH5	0	0	0	0	0	0	0	0	0	0	0	0	0	0	0	0	0	0	0	0	0	0	0	0	0	0	0	0	0	0	0	0	0	0	0	0	0	0	0	0	0	0	0	0	0	0	0	0	0
Candidatus_Captivus_acidiprotistae	0	0	0	0	0	0	0	0	0	0	0	0	0	0	0	0	0	0	0	0	0	0	0	0	0	0	0	0	0	0	0	0	0	0	0	0	0	0	0	0	0	0	0	0	0	0	0	0	0
filamentous_bacterium_Plant1_Iso8	0	0	0	0	0	0	0	0	0	0	0	0	0	0	0	0	0	0	0	0	0	0	0	0	0	0	0	0	0	0	0	0	0	0	0	0	0	0	0	0	0	0	0	0	0	0	0	0	0
Desulfovibrio_sp_r02	0	0	0	0	0	0	0	0	0	0	0	0	0	0	0	0	0	0	0	0	0	0	0	0	0	0	0	0	0	0	0	0	0	0	0	0	0	0	0	0	0	0	0	0	0	0	0	0	0
Bdellovibrio_sp_SKB1291214	0	0	0	0	0	0	0	0	0	0	0	0	0	0	0	0	0	0	0	0	0	0	0	0	0	0	0	0	0	0	0	0	0	0	0	0	0	0	0	0	0	0	0	0	0	0	0	0	0
Pedobacter_glucosidilyticus	0	0	0	0	0	0	0	0	0	0	0	0	0	0	0	0	0	0	0	0	0	0	0	0	0	0	0	0	0	0	0	0	0	0	0	0	0	0	0	0	0	0	0	0	0	0	0	0	0
Peptoniphilus_coxii	0	0	0	0	0	0	0	0	0	0	0	0	0	0	0	0	0	0	0	0	0	0	0	0	0	0	0	0	0	0	0	0	0	0	0	0	0	0	0	0	0	0	0	0	0	0	0	0	0
candidate_division_SR1_bacterium_Aalborg_AAW-1	0	0	0	0	0	0	0	0	0	0	0	0	0	0	0	0	0	0	0	0	0	0	0	0	0	0	0	0	0	0	0	0	0	0	0	0	0	0	0	0	0	0	0	0	0	0	0	0	0
Acidobacteria_bacterium_13_2_20CM_56_17	0	0	0	0	0	0	0	0	0	0	0	0	0	0	0	0	0	0	0	0	0	0	0	0	0	0	0	0	0	0	0	0	0	0	0	0	0	0	0	0	0	0	0	0	0	0	0	0	0
Deinococcus_swuensis	0	0	0	0	0	0	0	0	0	0	0	0	0	0	0	0	0	0	0	0	0	0	0	0	0	0	0	0	0	0	0	0	0	0	0	0	0	0	0	0	0	0	0	0	0	0	0	0	0
Cellvibrio_gandavensis	0	0	0	0	0	0	0	0	0	0	0	0	0	0	0	0	0	0	0	0	0	0	0	0	0	0	0	0	0	0	0	0	0	0	0	0	0	0	0	0	0	0	0	0	0	0	0	0	0
Microthamnion_kuetzingianum	0	0	0	0	0	0	0	0	0	0	0	0	0	0	0	0	0	0	0	0	0	0	0	0	0	0	0	0	0	0	0	0	0	0	0	0	0	0	0	0	0	0	0	0	0	0	0	0	0
Nocardia_ninae	0	0	0	0	0	0	0	0	0	0	0	0	0	0	0	0	0	0	0	0	0	0	0	0	0	0	0	0	0	0	0	0	0	0	0	0	0	0	0	0	0	0	0	0	0	0	0	0	0
Halobaculum_sp	0	0	0	0	0	0	0	0	0	0	0	0	0	0	0	0	0	0	0	0	0	0	0	0	0	0	0	0	0	0	0	0	0	0	0	0	0	0	0	0	0	0	0	0	0	0	0	0	0
Actinobacteria_bacterium_RBG_16_55_12	0	0	0	0	0	0	0	0	0	0	0	0	0	0	0	0	0	0	0	0	0	0	0	0	0	0	0	0	0	0	0	0	0	0	0	0	0	0	0	0	0	0	0	0	0	0	0	0	0
Anaerolineae_bacterium_feline_oral_taxon_333	0	0	0	0	0	0	0	0	0	0	0	0	0	0	0	0	0	0	0	0	0	0	0	0	0	0	0	0	0	0	0	0	0	0	0	0	0	0	0	0	0	0	0	0	0	0	0	0	0
Prevotella_sp_310-5	0	0	0	0	0	0	0	0	0	0	0	0	0	0	0	0	0	0	0	0	0	3.22851e-05	0	0	0	0	0	0	0	0	0	0	0	0	0	0	0	0	0	0	0	0	0	0	0	0	0	0	0
bacterium_YC-LK-LKJ13	0	0	0	0	0	0	0	0	0	0	0	0	0	0	0	0	0	0	0	0	0	0	0	0	0	0	0	0	0	0	0	0	0	0	0	0	0	0	0	0	0	0	0	0	0	0	0	0	0
Lachnospiraceae_bacterium_canine_oral_taxon_099	0	0	0	0	0	0	0	0	0	0	0	0	0	0	0	0	0	0	0	0	0	0	0	0	0	0	0	0	0	0	0	0	0	0	0	0	0	0	0	0	0	0	0	0	0	0	0	0	0
Alphaproteobacteria_bacterium_canine_oral_taxon_081	0	0	0	0	0	0	0	0	0	0	0	0	0	0	0	0	0	0	0	0	0	0	0	0	0	0	0	0	0	0	0	0	0	0	0	0	0	0	0	0	0	0	0	0	0	0	0	0	0
Leptolyngbya_sp_UIC_10142	0	0	0	0	0	0	0	0	0	0	0	0	0	0	0	0	0	0	0	0	0	0	0	0	0	0	0	0	0	0	0	0	0	0	0	0	0	0	0	0	0	0	0	0	0	0	0	0	0
Anaerococcus_mediterraneensis	0	0	0	0	0	0	0	0	0	0	0	0	0	0	0	0	0	0	0	0	0	0	0	0	0	0	0	0	0	0	0	0	0	0	0	0	0	0	0	0	0	0	0	0	0	0	0	0	0
Allohahella_marinimesophila	0	0	0	0	0	0	0	0	0	0	0	0	0	0	0	0	0	0	0	0	0	0	0	0	0	0	0	0	0	0	0	0	0	0	0	0	0	0	0	0	0	0	0	0	0	0	0	0	0
Flavobacterium_haoranii	0	0	0	0	0	0	0	0	0	0	0	0	0	0	0	0	0	0	0	0	0	0	0	0	0	0	0	0	0	0	0	0	0	0	0	0	0	0	0	0	0	0	0	0	0	0	0	0	0
Salinispirillum_sp	0	0	0	0	0	0	0	0	0	0	0	0	0	0	0	0	0	0	0	0	0	0	0	0	0	0	0	0	0	0	0	0	0	0	0	0	0	0	0	0	0	0	0	0	0	0	0	0	0
Desulfobulbus_japonicus	0	0	0	0	0	0	0	0	0	0	0	0	0	0	0	0	0	0	0	0	0	0	0	0	0	0	0	0	0	0	0	0	0	0	0	0	0	0	0	0	0	0	0	0	0	0	0	0	0
Candidatus_Methanogranum_caenicola	0	0	0	0	0	0	0	0	0	0	0	0	0	0	0	0	0	0	0	0	0	0	0	0	0	0	0	0	0	0	0	0	0	0	0	0	0	0	0	0	0	0	0	0	0	0	0	0	0
bacterium_Ellin510	0	0	0	0	0	0	0	0	0	0	0	0	0	0	0	0	0	0	0	0	0	0	0	0	0	0	0	0	0	0	0	0	0	0	0	0	0	0	0	0	0	0	0	0	0	0	0	0	0
Vogesella_sp_KJ032	0	0	0	0	0	0	0	0	0	0	0	0	0	0	0	0	0	0	0	0	0	0	0	0	0	0	0	0	0	0	0	0	0	0	0	0	0	0	0	0	0	0	0	0	0	0	0	0	0
Lawsonella_clevelandensis	0	0	0	0	0	0	0	0	0	0	0	0	0	0	0	0	0	0	0	0	0	0	0	0	0	0	0	0	0	0	0	0	0	0	0	0	0	0	0	0	0	0	0	0	0	0	0	0	0
Cesiribacter_sp_JJ021	0	0	0	0	0	0	0	0	0	0	0	0	0	0	0	0	0	0	0	0	0	0	0	0	0	0	0	0	0	0	0	0	0	0	0	0	0	0	0	0	0	0	0	0	0	0	0	0	0
Faecalibacterium_sp_canine_oral_taxon_147	0	0	0	0	0	0	0	0	0	0	0	0	0	0	0	0	0	0	0	0	0	0	0	0	0	0	0	0	0	0	0	0	0	0	0	0	0	0	0	0	0	0	0	0	0	0	0	0	0
Cellvibrio_sp_PSBB006	0	0	0	0	0	0	0	0	0	0	0	0	0	0	0	0	0	0	0	0	0	0	0	0	0	0	0	0	0	0	0	0	0	0	0	0	0	0	0	0	0	0	0	0	0	0	0	0	0
Phascolarctobacterium_sp_canine_oral_taxon_149	0	0	0	0	0	0	0	0	0	0	0	0	0	0	0	0	0	0	0	0	0	0	0	0	0	0	0	0	0	0	0	0	0	0	0	0	0	0	0	0	0	0	0	0	0	0	0	0	0
Koukoulia_aurantiaca	0	0	0	0	0	0	0	0	0	0	0	0	0	0	0	0	0	0	0	0	0	0	0	0	0	0	0	0	0	0	0	0	0	0	0	0	0	0	0	0	0	0	0	0	0	0	0	0	0
Eubacterium_sp_AB3007	0	0	0	0	0	0	0	0	0	0	0	0	0	0	0	0	0	0	0	0	0	0	0	0	0	0	0	0	0	0	0	0	0	0	0	0	0	0	0	0	0	0	0	0	0	0	0	0	0
Synergistetes_bacterium_GK-MMP1	0	0	0	0	0	0	0	0	0	0	0	0	0	0	0	0	0	0	0	0	0	0	0	0	0	0	0	0	0	0	0	0	0	0	0	0	0	0	0	0	0	0	0	0	0	0	0	0	0
Prevotella_dentalis	0	0	0	0	0	0	0	0	0	0	0	0	0	0	0	0	0	0	0	0	0	0	0	0	0	0	0	0	0	0	0	0	0	0	0	0	0	0	0	0	0	0	0	0	0	0	0	0	0
Corynebacterium_sputi	0	0	0	0	0	0	0	0	0	0	0	0	0	0	0	0	0	0	0	0	0	0	0	0	0	0	0	0	0	0	0	0	0	0	0	0	0	0	0	0	0	0	0	0	0	0	0	0	0
Gracilimonas_sp_8A47	0	0	0	0	0	0	0	0	0	0	0	0	0	0	0	0	0	0	0	0	0	0	0	0	0	0	0	0	0	0	0	0	0	0	0	0	0	0	0	0	0	0	0	0	0	0	0	0	0
Campylobacter_faecalis	0	0	0	0	0	0	0	0	0	0	0	0	0	0	0	0	0	0	0	0	0	0	0	0	0	0	0	0	0	0	0	0	0	0	0	0	0	0	0	0	0	0	0	0	0	0	0	0	0
bacterium_enrichment_culture_clone_BBMC-5	0	0	0	0	0	0	0	0	0	0	0	0	0	0	0	0	0	0	0	0	0	0	0	0	0	0	0	0	0	0	0	0	0	0	0	0	0	0	0	0	0	0	0	0	0	0	0	0	0
uncultivated_soil_bacterium_clone_S027	0	0	0	0	0	0	0	0	0	0	0	0	0	0	0	0	0	0	0	0	0	0	0	0	0	0	0	0	0	0	0	0	0	0	0	0	0	0	0	0	0	0	0	0	0	0	0	0	0
Acidaminococcus_sp_Marseille-P2764	0	0	0	0	0	0	0	0	0	0	0	0	0	0	0	0	0	0	0	0	0	0	0	0	0	0	0	0	0	0	0	0	0	0	0	0	0	0	0	0	0	0	0	0	0	0	0	0	0
Others	0.20133	0.242009	0.25389	0.221734	0.280429	0.358623	0.667947	0.450991	0.203396	0.45761	0.303577	0.311907	0.274262	0.920223	0.289501	0.335184	0.720056	0.497643	0.41212	0.766159	0.353877	0.90124	0.828566	0.097598	0.149512	0.703945	0.174017	0.352973	0.0998902	0.2423	0.14241	0.217408	0.109899	0.835346	0.363046	0.445761	0.220604	0.048008	0.177697	0.0691225	0.132369	0.0491703	0.106896	0.150255	0.856977	0.085943	0.132821	0.110544	0.580874
[truncated: 243 more columns]
