# Supplementary material for: The impact of pelvic floor electrical stimulation on vaginal microbiota and immunity
Source: Front Cell Infect Microbiol. 2022 Sep 27;12:1006576. doi: 10.3389/fcimb.2022.1006576 (PMC9551273; doi:10.3389/fcimb.2022.1006576)
Supplement: Supplementary file 5 [file Table_2.xlsx]

## Sheet: L-vs-LI
Taxa	mean(group1)	variance(group1)	standard error(group1)	mean(group2)	variance(group2)	standard error(group2)	p value	q value
k__Bacteria;p__Firmicutes;c__Bacilli;o__Staphylococcales;f__Gemellaceae;g__Gemella;s__Gemella_asaccharolytica;	0.00191442	0.000266516	0.00154953	0.000160262	2.93007e-07	5.13781e-05	0.043956	0.166675
k__Bacteria;p__Firmicutes;c__Bacilli;o__Erysipelotrichales;f__Erysipelotrichaceae;g__ZOR0006;s__Cetobacterium_sp_ZOR0034;	0.000955175	1.99591e-05	0.000424043	0	0	0	0.000999001	0.00715524
k__Bacteria;p__Proteobacteria;c__Alphaproteobacteria;o__Acetobacterales;f__Acetobacteraceae;g__Asaia;s__Asaia_bogorensis;	5.00274e-05	3.02037e-08	1.64956e-05	0.00123992	3.12956e-05	0.000530983	0.014985	0.0717568
k__Bacteria;p__Firmicutes;c__Clostridia;o__Lachnospirales;f__Lachnospiraceae;g__Moryella;s__Moryella_sp_KHD1;	0.000910674	1.98391e-05	0.000422766	0.000141066	2.2518e-07	4.50405e-05	0.014985	0.0717568
k__Bacteria;p__Bacteroidota;c__Bacteroidia;o__Bacteroidales;f__Bacteroidaceae;g__Bacteroides;s__Bacteroides_stercoris;	0.000595675	9.26413e-06	0.000288896	9.04566e-05	9.55688e-08	2.93425e-05	0.00799201	0.0408372
k__Bacteria;p__Firmicutes;c__Bacilli;o__Bacillales;f__Bacillaceae;g__Bacillus;s__Bacillus_cellulasensis;	0.000469443	1.19812e-05	0.000328541	1.16343e-06	5.54885e-11	7.07034e-07	0.00799201	0.0408372
k__Bacteria;p__Actinobacteria;c__unidentified_Actinobacteria;o__Corynebacteriales;f__Nocardiaceae;g__Rhodococcus;s__Rhodococcus_hoagii;	0.00033245	5.76448e-06	0.000227886	2.90857e-07	9.39036e-12	2.90857e-07	0.000999001	0.00715524
k__Bacteria;p__Proteobacteria;c__Gammaproteobacteria;o__Enterobacterales;f__Orbaceae;g__Gilliamella;s__Enterobacteriaceae_bacterium_Acj_122;	0.000338267	4.44489e-06	0.00020011	0	0	0	0.000999001	0.00715524
k__Bacteria;p__Bacteroidota;c__Bacteroidia;o__Flavobacteriales;f__Weeksellaceae;g__Elizabethkingia;s__Elizabethkingia_anophelis;	2.32686e-06	2.40906e-10	1.4732e-06	0.000532269	5.77667e-06	0.000228127	0.00899101	0.0453675
k__Bacteria;p__Proteobacteria;c__Gammaproteobacteria;o__Burkholderiales;f__Burkholderiaceae;g__Ralstonia;s__Ralstonia_pickettii;	0.0022524	1.09414e-05	0.00031396	0.00144556	5.56223e-06	0.000223853	0.042957	0.164374
k__Bacteria;p__Proteobacteria;c__Gammaproteobacteria;o__Enterobacterales;f__Alteromonadaceae;g__Bowmanella;s__Bowmanella_pacifica;	0.000248101	3.39015e-06	0.000174762	0	0	0	0.000999001	0.00715524
k__Bacteria;p__Verrucomicrobiota;c__Verrucomicrobiae;o__Verrucomicrobiales;f__Akkermansiaceae;g__Akkermansia;s__Akkermansia_muciniphila;	0.000308018	1.39462e-06	0.00011209	5.14817e-05	3.4025e-08	1.75081e-05	0.002997	0.0186036
k__Bacteria;p__Firmicutes;c__Bacilli;o__Erysipelotrichales;f__Erysipelotrichaceae;g__ZOR0006;s__Firmicutes_bacterium_ZOR0006;	0.000225705	9.96155e-07	9.47332e-05	8.72571e-07	8.45133e-11	8.72571e-07	0.000999001	0.00715524
k__Bacteria;p__Firmicutes;c__Bacilli;o__Bacillales;f__Bacillaceae;g__Bacillus;s__Bacillus_anthracis;	0.000347283	1.48116e-06	0.000115515	3.72297e-05	2.82604e-08	1.59561e-05	0.004995	0.0280927
k__Bacteria;p__Proteobacteria;c__Gammaproteobacteria;o__Burkholderiales;f__Burkholderiaceae;g__Cupriavidus;s__Cupriavidus_pauculus;	0.000109944	5.36732e-07	6.95372e-05	8.43486e-06	7.71546e-10	2.63645e-06	0.001998	0.0133946
k__Bacteria;p__Firmicutes;c__Bacilli;o__Bacillales;f__Bacillaceae;g__Bacillus;s__Bacillus_mannanilyticus;	7.76589e-05	5.18311e-07	6.83335e-05	1.16343e-06	5.54885e-11	7.07034e-07	0.002997	0.0186036
k__Bacteria;p__Proteobacteria;c__Gammaproteobacteria;o__Enterobacterales;f__Aeromonadaceae;g__Aeromonas;s__Aeromonas_veronii;	0.000208254	6.21963e-07	7.4855e-05	3.31577e-05	8.44211e-09	8.72095e-06	0.001998	0.0133946
k__Bacteria;p__Proteobacteria;c__Gammaproteobacteria;o__Enterobacterales;f__Enterobacteriaceae;g__Plesiomonas;s__Plesiomonas_shigelloides;	0.000206218	6.80816e-07	7.83165e-05	0	0	0	0.000999001	0.00715524
k__Bacteria;p__Firmicutes;c__Negativicutes;o__Veillonellales-Selenomonadales;f__Veillonellaceae;g__Dialister;s__Dialister_pneumosintes;	0.000137866	4.62377e-07	6.45411e-05	2.76314e-05	1.69587e-08	1.23604e-05	0.011988	0.0590938
k__Bacteria;p__Firmicutes;c__Bacilli;o__Lactobacillales;f__Lactobacillaceae;g__Lactobacillus;s__Lactobacillus_jensenii;	0.000104127	1.18081e-07	3.26158e-05	0.000375787	1.11967e-06	0.000100435	0.00599401	0.0330459
k__Bacteria;p__Proteobacteria;c__Gammaproteobacteria;o__Pseudomonadales;f__Moraxellaceae;g__Acinetobacter;s__Acinetobacter_baumannii;	0.000170442	4.79513e-07	6.57262e-05	4.4792e-05	2.96812e-08	1.63523e-05	0.038961	0.151548
k__Bacteria;p__Proteobacteria;c__Gammaproteobacteria;o__Pseudomonadales;f__Moraxellaceae;g__Acinetobacter;s__Acinetobacter_soli;	4.36286e-06	1.39268e-09	3.54212e-06	0.0001018	3.32545e-07	5.47348e-05	0.020979	0.0925285
k__Bacteria;p__Proteobacteria;c__Gammaproteobacteria;o__Pseudomonadales;f__Pseudomonadaceae;g__Pseudomonas;s__Pseudomonas_balearica;	0.000271661	5.31484e-07	6.91964e-05	9.86006e-05	1.03567e-07	3.05456e-05	0.016983	0.0773466
k__Bacteria;p__Proteobacteria;c__Gammaproteobacteria;o__Enterobacterales;f__Shewanellaceae;g__Shewanella;s__Shewanella_baltica;	2.90857e-07	9.39036e-12	2.90857e-07	7.21326e-05	2.27758e-07	4.52976e-05	0.025974	0.111052
k__Bacteria;p__Firmicutes;c__Bacilli;o__Bacillales;f__Bacillaceae;g__Bacillus;s__Bacillus_firmus;	2.8504e-05	9.66029e-09	9.32897e-06	0.000141938	3.51972e-07	5.63109e-05	0.010989	0.0548142
k__Bacteria;p__Campylobacterota;c__Campylobacteria;o__Campylobacterales;f__Campylobacteraceae;g__Campylobacter;s__Campylobacter_hominis;	0.000123033	2.09291e-07	4.34224e-05	4.04291e-05	1.58333e-08	1.19433e-05	0.036963	0.145423
k__Bacteria;p__Bacteroidota;c__Bacteroidia;o__Bacteroidales;f__Prevotellaceae;g__Alloprevotella;s__Prevotellaceae_bacterium_Marseille-P2831;	3.49029e-06	4.61494e-10	2.03902e-06	3.11217e-05	1.05501e-07	3.08296e-05	3.20572e-20	3.83771e-18
k__Bacteria;p__Spirochaetota;c__Spirochaetia;o__Spirochaetales;f__Spirochaetaceae;g__Treponema;s__Treponema_sp_canine_oral_taxon_087;	2.93766e-05	9.57911e-08	2.93766e-05	5.81714e-07	3.75615e-11	5.81714e-07	1.05574e-27	8.84707e-25
k__Bacteria;p__Bacteroidota;c__Bacteroidia;o__Bacteroidales;f__Porphyromonadaceae;g__Porphyromonas;s__Porphyromonas_gingivalis;	3.054e-05	9.04144e-08	2.85402e-05	2.90857e-06	3.51541e-10	1.77962e-06	3.95573e-21	6.6298e-19
k__Bacteria;p__Bacteroidota;c__Bacteroidia;o__Bacteroidales;f__Rikenellaceae;g__Alistipes;s__Alistipes_onderdonkii;	0.000127395	2.1358e-07	4.38651e-05	2.93766e-05	1.91514e-08	1.31353e-05	0.024975	0.107329
k__Bacteria;p__Proteobacteria;c__Gammaproteobacteria;o__Pseudomonadales;f__Moraxellaceae;g__Psychrobacter;s__Psychrobacter_faecalis;	3.02491e-05	8.31264e-08	2.73658e-05	1.07617e-05	4.85789e-09	6.6155e-06	1.46823e-08	2.97298e-07
k__Bacteria;p__Proteobacteria;c__Gammaproteobacteria;o__Burkholderiales;f__Burkholderiaceae;g__Cupriavidus;s__Cupriavidus_basilensis;	0.000138739	1.19576e-07	3.28217e-05	6.16617e-05	2.80396e-08	1.58937e-05	0.01998	0.0885887
k__Bacteria;p__Proteobacteria;c__Gammaproteobacteria;o__Enterobacterales;f__Pectobacteriaceae;g__Pectobacterium;s__Pectobacterium_carotovorum;	2.61771e-06	2.11027e-10	1.37882e-06	2.70497e-05	7.43758e-08	2.58854e-05	9.97249e-19	9.28549e-17
k__Bacteria;p__Bacteroidota;c__Bacteroidia;o__Bacteroidales;f__Prevotellaceae;g__Prevotella_7;s__Massiliprevotella_massiliensis;	5.81714e-07	1.861e-11	4.0946e-07	2.61771e-05	7.43753e-08	2.58853e-05	1.72731e-24	4.82496e-22
k__Bacteria;p__Bacteroidota;c__Bacteroidia;o__Bacteroidales;f__Dysgonomonadaceae;g__Dysgonomonas;s__Dysgonomonas_mossii;	2.96674e-05	6.53283e-08	2.42599e-05	2.90857e-06	2.18881e-10	1.40424e-06	2.4099e-20	3.36583e-18
k__Bacteria;p__Firmicutes;c__Bacilli;o__Erysipelotrichales;f__Erysipelotrichaceae;g__Faecalicoccus;s__Faecalicoccus_pleomorphus;	1.45429e-06	1.58953e-10	1.19667e-06	2.4432e-05	6.16153e-08	2.35604e-05	1.42324e-19	1.49084e-17
k__Bacteria;p__Proteobacteria;c__Gammaproteobacteria;o__Burkholderiales;f__Chitinibacteraceae;g__Chitinilyticum;s__Chitinilyticum_aquatile;	8.40577e-05	1.01036e-07	3.017e-05	0	0	0	0.000999001	0.00715524
k__Bacteria;p__Firmicutes;c__Bacilli;o__Bacillales;f__Bacillaceae;g__Anoxybacillus;s__Anoxybacillus_flavithermus;	2.61771e-05	5.5727e-08	2.24064e-05	4.65371e-06	7.55156e-10	2.6083e-06	1.09905e-13	4.18637e-12
k__Bacteria;p__Firmicutes;c__Clostridia;o__Oscillospirales;f__Ruminococcaceae;g__Ruminococcus;s__Ruminococcus_bicirculans;	0.000143102	1.24542e-07	3.34962e-05	5.55537e-05	7.50131e-08	2.5996e-05	0.043956	0.166675
k__Bacteria;p__Bacteroidota;c__Bacteroidia;o__Bacteroidales;f__Prevotellaceae;g__Prevotella;s__Prevotella_stercorea;	3.11217e-05	5.14708e-08	2.15337e-05	6.108e-06	1.07101e-09	3.10625e-06	4.47333e-15	2.34291e-13
k__Bacteria;p__Bacteroidota;c__Bacteroidia;o__Bacteroidales;f__Bacteroidaceae;g__Bacteroides;s__Prevotella_heparinolytica;	6.63154e-05	9.08881e-08	2.86149e-05	0	0	0	0.000999001	0.00715524
k__Bacteria;p__Proteobacteria;c__Alphaproteobacteria;o__Caulobacterales;f__Caulobacteraceae;g__Caulobacter;s__Caulobacter_sp;	8.144e-05	7.44953e-08	2.59062e-05	2.18143e-05	3.35748e-09	5.49978e-06	0.011988	0.0590938
k__Bacteria;p__Bacteroidota;c__Bacteroidia;o__Bacteroidales;f__Prevotellaceae;g__Prevotella;s__Prevotella_pallens;	7.56229e-06	5.8741e-09	7.2746e-06	2.76314e-05	4.82665e-08	2.08527e-05	1.99133e-10	5.2148e-09
k__Bacteria;p__Proteobacteria;c__Gammaproteobacteria;o__Burkholderiales;f__Comamonadaceae;g__Pelomonas;s__Pelomonas_saccharophila;	0.000175678	1.54259e-07	3.72789e-05	5.23543e-05	5.6628e-08	2.25868e-05	0.00599401	0.0330459
k__Bacteria;p__Actinobacteria;c__unidentified_Actinobacteria;o__Actinomycetales;f__Actinomycetaceae;g__Actinobaculum;s__Actinobaculum_massiliense;	2.32686e-05	4.37432e-08	1.98515e-05	2.32686e-06	6.00983e-10	2.32686e-06	4.60005e-16	2.96526e-14
k__Bacteria;p__Actinobacteria;c__unidentified_Actinobacteria;o__Actinomycetales;f__Actinomycetaceae;g__Actinomyces;s__Actinomyces_sp_FC2;	1.13434e-05	8.06666e-09	8.52483e-06	2.47229e-05	3.65565e-08	1.81477e-05	4.40934e-05	0.000499328
k__Bacteria;p__Firmicutes;c__Clostridia;o__Lachnospirales;f__Lachnospiraceae;g__Lachnospiraceae_NK4A136_group;s__Lachnospiraceae_bacterium_GAM79;	0.000119542	1.26588e-07	3.37703e-05	4.36286e-05	3.19645e-08	1.69696e-05	0.042957	0.164374
k__Bacteria;p__Spirochaetota;c__Spirochaetia;o__Spirochaetales;f__Spirochaetaceae;g__Treponema;s__Treponema_denticola;	1.54154e-05	2.53921e-08	1.51247e-05	0	0	0	2.22e-16	1.5503e-14
k__Bacteria;p__Cyanobacteria;c__Cyanobacteriia;o__Chloroplast;f__unidentified_Chloroplast;g__unidentified_Chloroplast;s__Platycodon_grandiflorus;	1.48337e-05	2.44243e-08	1.48337e-05	0	0	0	8.88014e-16	5.3154e-14
k__Bacteria;p__Proteobacteria;c__Gammaproteobacteria;o__Pseudomonadales;f__Nitrincolaceae;g__Neptunomonas;s__Neptunomonas_concharum;	1.65789e-05	2.35541e-08	1.45671e-05	2.61771e-06	1.54173e-10	1.17853e-06	1.18259e-09	2.91474e-08
k__Bacteria;p__Firmicutes;c__Negativicutes;o__Veillonellales-Selenomonadales;f__Veillonellaceae;g__Megasphaera;s__Megasphaera_stantonii;	1.45429e-05	2.34759e-08	1.45429e-05	2.90857e-07	9.39036e-12	2.90857e-07	4.61774e-14	1.8427e-12
k__Bacteria;p__Fusobacteriota;c__Fusobacteriia;o__Fusobacteriales;f__Leptotrichiaceae;g__Leptotrichia;s__Leptotrichia_sp_oral_clone_FP036;	3.49029e-06	1.35221e-09	3.49029e-06	2.70497e-05	3.68708e-08	1.82255e-05	1.10041e-16	8.38309e-15
k__Bacteria;p__Firmicutes;c__Bacilli;o__Lactobacillales;f__Lactobacillaceae;g__Levilactobacillus;s__Lactobacillus_brevis;	2.73406e-05	2.45838e-08	1.48821e-05	1.16343e-05	2.80089e-09	5.02327e-06	3.50298e-06	5.06121e-05
k__Bacteria;p__Proteobacteria;c__Gammaproteobacteria;o__Burkholderiales;f__Oxalobacteraceae;g__Herbaspirillum;s__Herbaspirillum_huttiense;	9.10383e-05	8.04717e-08	2.69253e-05	2.32686e-05	1.64342e-08	1.21678e-05	0.016983	0.0773466
k__Bacteria;p__Proteobacteria;c__Alphaproteobacteria;o__Rhizobiales;f__Beijerinckiaceae;g__Methylobacterium-Methylorubrum;s__Methylobacterium_komagatae;	2.12326e-05	2.5537e-08	1.51678e-05	0	0	0	2.11677e-22	4.43464e-20
k__Bacteria;p__Firmicutes;c__unidentified_Firmicutes;o__Oscillospirales;f__Ruminococcaceae;g__unidentified_Ruminococcaceae;s__Acutalibacter_muris;	1.71606e-05	1.99525e-08	1.34072e-05	2.32686e-06	1.46148e-10	1.14745e-06	1.01656e-10	2.74799e-09
k__Bacteria;p__Proteobacteria;c__Gammaproteobacteria;o__Enterobacterales;f__Pasteurellaceae;g__Aggregatibacter;s__Aggregatibacter_segnis;	2.18143e-05	2.23658e-08	1.41948e-05	2.61771e-06	1.35221e-10	1.10373e-06	4.30723e-14	1.80473e-12
k__Bacteria;p__Bacteroidota;c__Bacteroidia;o__Bacteroidales;f__Prevotellaceae;g__Prevotella;s__Prevotella_salivae;	4.36286e-06	8.43084e-10	2.75597e-06	2.2396e-05	2.54289e-08	1.51357e-05	3.2615e-11	9.4246e-10
k__Bacteria;p__Bacteroidota;c__Bacteroidia;o__Bacteroidales;f__Rikenellaceae;g__Alistipes;s__Alistipes_shahii;	9.91823e-05	7.21428e-08	2.54938e-05	2.79223e-05	1.23845e-08	1.05628e-05	0.00899101	0.0453675
k__Bacteria;p__Proteobacteria;c__Gammaproteobacteria;o__Enterobacterales;f__Pasteurellaceae;g__Haemophilus;s__Haemophilus_influenzae;	5.81714e-06	6.86009e-10	2.48601e-06	1.68697e-05	1.76599e-08	1.26134e-05	1.9517e-05	0.000237033
k__Bacteria;p__Firmicutes;c__Bacilli;o__Acholeplasmatales;f__Acholeplasmataceae;g__Acholeplasma;s__Mycoplasmataceae_genomosp_P1_oral_clone_MB1_G23;	1.30886e-05	1.66276e-08	1.22392e-05	2.90857e-07	9.39036e-12	2.90857e-07	1.33564e-12	4.6636e-11
k__Bacteria;p__Bacteroidota;c__Bacteroidia;o__Bacteroidales;f__Bacteroidaceae;g__Bacteroides;s__Bacteroides_cellulosilyticus;	6.86423e-05	3.80189e-08	1.85071e-05	1.30886e-05	2.24344e-09	4.49569e-06	0.001998	0.0133946
k__Bacteria;p__unidentified_Bacteria;c__Saccharimonadia;o__Saccharimonadales;f__unidentified_Saccharimonadales;g__unidentified_Saccharimonadales;s__Candidatus_Saccharibacteria_bacterium_UB2523;	8.72571e-07	8.45133e-11	8.72571e-07	1.33794e-05	1.58333e-08	1.19433e-05	6.98016e-11	1.94979e-09
k__Bacteria;p__Proteobacteria;c__Gammaproteobacteria;o__Enterobacterales;f__Pasteurellaceae;g__Haemophilus;s__Haemophilus_haemolyticus;	2.4432e-05	2.51148e-08	1.50419e-05	3.49029e-06	3.09882e-10	1.67085e-06	1.83094e-14	8.07539e-13
k__Bacteria;p__Firmicutes;c__Bacilli;o__Lactobacillales;f__Lactobacillaceae;g__Liquorilactobacillus;s__Lactobacillus_mali;	1.19251e-05	1.50271e-08	1.16353e-05	3.49029e-06	7.83669e-10	2.65708e-06	8.17084e-05	0.000912955
k__Bacteria;p__Bacteroidota;c__Bacteroidia;o__Cytophagales;f__Cyclobacteriaceae;g__Algoriphagus;s__Algoriphagus_sp_ZH062;	0	0	0	1.16343e-05	1.50246e-08	1.16343e-05	1.81878e-12	6.09656e-11
k__Bacteria;p__Bacteroidota;c__Bacteroidia;o__Flavobacteriales;f__Weeksellaceae;g__Chryseobacterium;s__Chryseobacterium_hominis;	8.144e-06	1.86612e-09	4.10023e-06	2.29777e-05	1.81249e-08	1.27784e-05	8.41842e-07	1.33106e-05
k__Bacteria;p__Proteobacteria;c__Alphaproteobacteria;o__Acetobacterales;f__Acetobacteraceae;g__Craurococcus-Caldovatus;s__Craurococcus_roseus;	1.27977e-05	1.50907e-08	1.16598e-05	5.52629e-06	9.45183e-10	2.91807e-06	0.00222743	0.0148142
k__Bacteria;p__Firmicutes;c__Clostridia;o__Clostridiales;f__Clostridiaceae;g__Clostridium_sensu_stricto_8;s__Clostridiaceae_bacterium_mt10;	1.57063e-05	1.40026e-08	1.12316e-05	6.68971e-06	1.1014e-09	3.15001e-06	0.000538742	0.00442614
k__Bacteria;p__Firmicutes;c__Bacilli;o__Lactobacillales;f__Streptococcaceae;g__Streptococcus;s__Streptococcus_uberis;	4.13017e-05	3.55941e-08	1.79072e-05	0	0	0	0.000999001	0.00715524
k__Bacteria;p__Firmicutes;c__Clostridia;o__Oscillospirales;f__Oscillospiraceae;g__Oscillibacter;s__Oscillibacter_sp_PEA192;	6.77697e-05	3.98162e-08	1.89395e-05	2.50137e-05	1.28052e-08	1.07407e-05	0.046953	0.177237
k__Bacteria;p__Firmicutes;c__Clostridia;o__Oscillospirales;f__Hungateiclostridiaceae;g__Fastidiosipila;s__Clostridiales_bacterium_oral_clone_MCE3_9;	1.25069e-05	7.37536e-09	8.15136e-06	2.18143e-05	1.3288e-08	1.09413e-05	0.00412339	0.0236671
k__Bacteria;p__Actinobacteria;c__unidentified_Actinobacteria;o__Corynebacteriales;f__Corynebacteriaceae;g__Corynebacterium;s__Corynebacterium_propinquum;	0	0	0	1.10526e-05	1.15319e-08	1.01927e-05	7.27521e-12	2.34486e-10
k__Bacteria;p__Firmicutes;c__Clostridia;o__Clostridia_vadinBB60_group;f__unidentified_Clostridia_vadinBB60_group;g__unidentified_Clostridia_vadinBB60_group;s__Clostridiales_bacterium_feline_oral_taxon_148;	1.04709e-05	1.15066e-08	1.01815e-05	0	0	0	2.91012e-11	8.70956e-10
k__Bacteria;p__Bacteroidota;c__Bacteroidia;o__Bacteroidales;f__Bacteroidaceae;g__Bacteroides;s__Bacteroides_sp_Marseille-P3166;	2.32686e-05	1.83104e-08	1.28436e-05	0	0	0	1.6536e-24	4.82496e-22
k__Bacteria;p__Campylobacterota;c__Campylobacteria;o__Campylobacterales;f__Helicobacteraceae;g__Helicobacter;s__Helicobacter_macacae;	1.6288e-05	1.52725e-08	1.17299e-05	8.72571e-07	8.45133e-11	8.72571e-07	1.18909e-13	4.33241e-12
k__Bacteria;p__Bacteroidota;c__Bacteroidia;o__Bacteroidales;f__Prevotellaceae;g__Prevotellaceae_UCG-001;s__Prevotellaceae_bacterium_S4-A16;	1.018e-05	1.08588e-08	9.89078e-06	2.90857e-07	9.39036e-12	2.90857e-07	1.07675e-09	2.7343e-08
k__Bacteria;p__Proteobacteria;c__Gammaproteobacteria;o__Enterobacterales;f__Colwelliaceae;g__Colwellia;s__Colwellia_beringensis;	4.65371e-06	1.20999e-09	3.30164e-06	1.54154e-05	1.05152e-08	9.73299e-06	9.09416e-06	0.000120967
k__Bacteria;p__Actinobacteriota;c__Coriobacteriia;o__Coriobacteriales;f__Eggerthellaceae;g__DNF00809;s__Gordonibacter_sp_Marseille-P4307;	1.04709e-05	1.38653e-09	3.5343e-06	1.74514e-05	1.00212e-08	9.50165e-06	0.0184325	0.0834944
k__Bacteria;p__Bacteroidota;c__Bacteroidia;o__Bacteroidales;f__Bacteroidaceae;g__Bacteroides;s__Bacteroides_paurosaccharolyticus;	1.59971e-05	1.4306e-08	1.13526e-05	0	0	0	5.54992e-17	4.65083e-15
k__Bacteria;p__Campylobacterota;c__Campylobacteria;o__Campylobacterales;f__Sulfurovaceae;g__Sulfurovum;s__bacterium_episymbiont_of_Kiwa_sp;	8.72571e-06	8.45133e-09	8.72571e-06	0	0	0	1.86253e-09	4.45942e-08
k__Bacteria;p__Bacteroidota;c__Bacteroidia;o__Bacteroidales;f__Porphyromonadaceae;g__Porphyromonas;s__Porphyromonas_endodontalis;	9.88914e-06	6.1174e-09	7.42372e-06	1.6288e-05	1.00608e-08	9.52041e-06	0.0263007	0.111878
k__Bacteria;p__Actinobacteria;c__unidentified_Actinobacteria;o__Actinomycetales;f__Actinomycetaceae;g__Actinomyces;s__Actinomyces_graevenitzii;	4.65371e-06	8.87816e-10	2.82813e-06	1.6288e-05	1.41923e-08	1.13074e-05	2.39704e-06	3.65222e-05
k__Bacteria;p__Proteobacteria;c__Gammaproteobacteria;o__Pseudomonadales;f__Pseudomonadaceae;g__Pseudomonas;s__Pseudomonas_psychrotolerans;	1.16343e-06	9.33914e-11	9.17259e-07	1.91966e-05	1.11127e-08	1.00057e-05	1.64977e-15	9.21672e-14
k__Bacteria;p__Actinobacteriota;c__Coriobacteriia;o__Coriobacteriales;f__Atopobiaceae;g__Olsenella;s__Olsenella_scatoligenes;	5.23543e-06	1.01467e-09	3.02344e-06	1.2216e-05	9.19248e-09	9.10028e-06	0.00267032	0.0170819
k__Bacteria;p__Firmicutes;c__Clostridia;o__Clostridiales;f__Clostridiaceae;g__Clostridium_sensu_stricto_1;s__Clostridium_perfringens;	2.32686e-05	1.35535e-08	1.10501e-05	7.85314e-06	1.40651e-09	3.55967e-06	2.87679e-07	4.72696e-06
k__Bacteria;p__Cyanobacteria;c__Cyanobacteriia;o__Chloroplast;f__unidentified_Chloroplast;g__unidentified_Chloroplast;s__Lolium_perenne;	2.50137e-05	9.03387e-09	9.02143e-06	1.13434e-05	1.3389e-09	3.47306e-06	3.1771e-05	0.000374987
k__Bacteria;p__Firmicutes;c__unidentified_Firmicutes;o__Oscillospirales;f__Ruminococcaceae;g__unidentified_Ruminococcaceae;s__[Clostridium]_leptum;	1.89057e-05	8.46123e-09	8.73082e-06	6.39886e-06	9.44158e-10	2.91649e-06	4.34812e-06	5.97332e-05
k__Bacteria;p__Proteobacteria;c__Gammaproteobacteria;o__Burkholderiales;f__Neisseriaceae;g__Neisseria;s__Neisseria_oralis;	8.43486e-06	6.87392e-09	7.86938e-06	1.16343e-06	5.54885e-11	7.07034e-07	1.09281e-05	0.000141389
k__Bacteria;p__Bacteroidota;c__Bacteroidia;o__Bacteroidales;f__Rikenellaceae;g__Alistipes;s__Alistipes_indistinctus;	3.4612e-05	1.41892e-08	1.13062e-05	8.43486e-06	1.81388e-09	4.04243e-06	0.018981	0.0850593
k__Bacteria;p__Firmicutes;c__Bacilli;o__Lactobacillales;f__Lactobacillaceae;g__Weissella;s__Weissella_ghanensis;	5.81714e-07	1.861e-11	4.0946e-07	7.56229e-06	6.34789e-09	7.56229e-06	3.03226e-06	4.53757e-05
k__Bacteria;p__Proteobacteria;c__Alphaproteobacteria;o__Rhizobiales;f__Rhizobiaceae;g__Mesorhizobium;s__Mesorhizobium_ciceri;	2.29777e-05	9.8621e-09	9.42591e-06	9.59829e-06	9.96744e-10	2.99661e-06	1.63543e-05	0.000201543
k__Bacteria;p__Firmicutes;c__Clostridia;o__Peptostreptococcales-Tissierellales;f__Family_XI;g__Murdochiella;s__Murdochiella_vaginalis;	9.88914e-06	6.59118e-09	7.70584e-06	1.77423e-05	8.03047e-09	8.50568e-06	0.00731272	0.0387852
k__Bacteria;p__Bacteroidota;c__Bacteroidia;o__Bacteroidales;f__Rikenellaceae;g__Alistipes;s__Alistipes_obesi;	2.50137e-05	7.423e-09	8.17764e-06	8.144e-06	1.05121e-09	3.07739e-06	4.84095e-08	9.01493e-07
k__Bacteria;p__Proteobacteria;c__Gammaproteobacteria;o__Burkholderiales;f__Comamonadaceae;g__Delftia;s__Delftia_tsuruhatensis;	4.01383e-05	1.12613e-08	1.00724e-05	5.52629e-06	2.6293e-10	1.53907e-06	0.000999001	0.00715524
k__Bacteria;p__Firmicutes;c__Clostridia;o__Eubacteriales;f__Eubacteriaceae;g__Eubacterium;s__Eubacterium_limosum;	7.85314e-06	4.98833e-09	6.70373e-06	2.90857e-07	9.39036e-12	2.90857e-07	2.16057e-07	3.69501e-06
k__Bacteria;p__Firmicutes;c__Bacilli;o__Lactobacillales;f__Streptococcaceae;g__Streptococcus;s__Streptococcus_sp_FF10;	1.71606e-05	4.43123e-09	6.3183e-06	2.70497e-05	1.56831e-08	1.18865e-05	0.0072339	0.0386115
k__Bacteria;p__Firmicutes;c__Bacilli;o__Lactobacillales;f__Listeriaceae;g__Brochothrix;s__Brochothrix_thermosphacta;	9.59829e-06	5.22292e-09	6.85954e-06	5.81714e-07	1.861e-11	4.0946e-07	3.67265e-08	7.1574e-07
k__Bacteria;p__Firmicutes;c__Bacilli;o__Lactobacillales;f__Lactobacillaceae;g__Lactobacillus;s__Lactobacillus_paragasseri;	2.90857e-07	9.39036e-12	2.90857e-07	9.30743e-06	4.85892e-09	6.61619e-06	7.91571e-09	1.70086e-07
k__Bacteria;p__Bacteroidota;c__Bacteroidia;o__Sphingobacteriales;f__NS11-12_marine_group;g__unidentified_NS11-12_marine_group;s__Bacteroidetes_bacterium_UKL13-3;	1.16343e-05	5.70046e-09	7.16628e-06	4.94457e-06	7.0496e-10	2.52012e-06	0.00320142	0.0197264
k__Bacteria;p__Campylobacterota;c__Campylobacteria;o__Campylobacterales;f__Helicobacteraceae;g__Helicobacter;s__Helicobacter_bilis;	1.018e-05	4.3964e-09	6.29342e-06	2.61771e-06	1.35221e-10	1.10373e-06	0.00010604	0.00115404
k__Bacteria;p__Bacteroidota;c__Bacteroidia;o__Bacteroidales;f__Prevotellaceae;g__Prevotella;s__Prevotella_intermedia;	7.56229e-06	4.20637e-09	6.15591e-06	2.32686e-06	3.54614e-10	1.78738e-06	0.00293499	0.0185457
k__Bacteria;p__Bacteroidota;c__Bacteroidia;o__Bacteroidales;f__Tannerellaceae;g__Parabacteroides;s__Parabacteroides_gordonii;	6.39886e-06	3.76793e-09	5.82626e-06	2.90857e-07	9.39036e-12	2.90857e-07	5.72187e-06	7.73375e-05
k__Bacteria;p__Proteobacteria;c__Gammaproteobacteria;o__Burkholderiales;f__Chitinibacteraceae;g__Chitinibacter;s__Chitinibacter_tainanensis;	3.37394e-05	1.26669e-08	1.06825e-05	0	0	0	0.000999001	0.00715524
k__Bacteria;p__Firmicutes;c__Bacilli;o__Lactobacillales;f__Lactobacillaceae;g__Lentilactobacillus;s__Lactobacillus_parafarraginis;	8.43486e-06	3.53846e-09	5.64606e-06	5.81714e-07	3.75615e-11	5.81714e-07	4.62844e-07	7.4589e-06
k__Bacteria;p__Bacteroidota;c__Bacteroidia;o__Sphingobacteriales;f__Sphingobacteriaceae;g__Sphingobacterium;s__Sphingobacterium_hotanense;	1.39611e-05	5.77303e-09	7.21174e-06	0	0	0	7.10426e-15	3.50198e-13
k__Bacteria;p__Firmicutes;c__Clostridia;o__Oscillospirales;f__[Eubacterium]_coprostanoligenes_group;g__unidentified_[Eubacterium]_coprostanoligenes_group;s__Clostridiales_bacterium_42_27;	1.39611e-05	6.92906e-09	7.90089e-06	4.94457e-06	1.04609e-09	3.06989e-06	0.000152096	0.00149949
k__Bacteria;p__Proteobacteria;c__Gammaproteobacteria;o__Xanthomonadales;f__Xanthomonadaceae;g__Pseudoxanthomonas;s__Pseudoxanthomonas_taiwanensis;	6.39886e-06	3.12358e-09	5.30475e-06	5.81714e-07	1.861e-11	4.0946e-07	3.5881e-05	0.000417615
k__Bacteria;p__Bacteroidota;c__Bacteroidia;o__Flavobacteriales;f__Flavobacteriaceae;g__Capnocytophaga;s__Capnocytophaga_granulosa;	8.43486e-06	3.29209e-09	5.44596e-06	1.45429e-06	1.02099e-10	9.59067e-07	3.85566e-05	0.000442608
k__Bacteria;p__Bacteroidota;c__Bacteroidia;o__Flavobacteriales;f__Weeksellaceae;g__Chryseobacterium;s__Chryseobacterium_anthropi;	1.33794e-05	4.48142e-09	6.35399e-06	1.74514e-06	1.6749e-10	1.22838e-06	1.03246e-08	2.16301e-07
k__Bacteria;p__Proteobacteria;c__Gammaproteobacteria;o__Burkholderiales;f__Oxalobacteraceae;g__Massilia;s__Janthinobacterium_agaricidamnosum;	1.4252e-05	2.00288e-09	4.24782e-06	2.35594e-05	5.55175e-09	7.07219e-06	0.00632819	0.0343181
k__Bacteria;p__Proteobacteria;c__Gammaproteobacteria;o__Enterobacterales;f__Idiomarinaceae;g__Idiomarina;s__Pseudidiomarina_donghaiensis;	0	0	0	4.94457e-06	2.71382e-09	4.94457e-06	1.52585e-05	0.000190845
k__Bacteria;p__Firmicutes;c__Clostridia;o__Lachnospirales;f__Lachnospiraceae;g__Blautia;s__Blautia_sp_N6H1-15;	7.85314e-06	3.45326e-09	5.57768e-06	5.81714e-07	1.861e-11	4.0946e-07	1.62416e-06	2.52045e-05
k__Bacteria;p__Firmicutes;c__Bacilli;o__Lactobacillales;f__Enterococcaceae;g__Enterococcus;s__Enterococcus_cecorum;	9.30743e-06	2.92587e-09	5.13412e-06	2.32686e-06	2.40906e-10	1.4732e-06	0.000182158	0.00177498
k__Bacteria;p__Actinobacteriota;c__Coriobacteriia;o__Coriobacteriales;f__Eggerthellaceae;g__Slackia;s__Slackia_exigua;	1.36703e-05	2.56886e-09	4.81071e-06	6.68971e-06	4.57055e-10	2.02919e-06	0.00558243	0.0311872
k__Bacteria;p__Firmicutes;c__Bacilli;o__Lactobacillales;f__Lactobacillaceae;g__Ligilactobacillus;s__Lactobacillus_aviarius;	4.65371e-06	2.11966e-09	4.3699e-06	2.90857e-07	9.39036e-12	2.90857e-07	0.000274654	0.00252452
k__Bacteria;p__Firmicutes;c__Bacilli;o__Erysipelotrichales;f__Erysipelatoclostridiaceae;g__Erysipelatoclostridium;s__Erysipelatoclostridium_ramosum;	1.86149e-05	4.25554e-09	6.19179e-06	7.85314e-06	1.27385e-09	3.38764e-06	0.00013215	0.00133424
k__Bacteria;p__Firmicutes;c__Clostridia;o__Lachnospirales;f__Lachnospiraceae;g__Shuttleworthia;s__Shuttleworthia_satelles;	4.36286e-06	2.11283e-09	4.36286e-06	5.81714e-07	3.75615e-11	5.81714e-07	0.00234983	0.0152648
k__Bacteria;p__Proteobacteria;c__Gammaproteobacteria;o__Burkholderiales;f__Neisseriaceae;g__Neisseria;s__Neisseria_elongata;	4.94457e-06	2.14527e-09	4.39622e-06	2.90857e-07	9.39036e-12	2.90857e-07	0.000144956	0.00144611
k__Bacteria;p__Proteobacteria;c__Gammaproteobacteria;o__Burkholderiales;f__Rhodocyclaceae;g__Thauera;s__Thauera_terpenica;	4.072e-06	1.84051e-09	4.072e-06	0	0	0	0.000122069	0.00124748
k__Bacteria;p__Proteobacteria;c__Gammaproteobacteria;o__Pseudomonadales;f__Pseudomonadaceae;g__Pseudomonas;s__Pseudomonas_formosensis;	5.81714e-06	1.91785e-09	4.15668e-06	8.72571e-07	8.45133e-11	8.72571e-07	0.000488271	0.00417526
k__Bacteria;p__Proteobacteria;c__Gammaproteobacteria;o__Burkholderiales;f__Sutterellaceae;g__Parasutterella;s__Burkholderiales_bacterium_YL45;	5.23543e-06	1.88644e-09	4.12249e-06	5.81714e-07	3.75615e-11	5.81714e-07	0.000402443	0.00358774
k__Bacteria;p__Proteobacteria;c__Gammaproteobacteria;o__Pseudomonadales;f__Endozoicomonadaceae;g__Endozoicomonas;s__Oceanrickettsia_ariakensis;	0	0	0	3.78114e-06	1.58697e-09	3.78114e-06	0.000244138	0.00229874
k__Bacteria;p__Bacteroidota;c__Bacteroidia;o__Bacteroidales;f__Porphyromonadaceae;g__Porphyromonas;s__Porphyromonadaceae_bacterium_FC4;	3.78114e-06	1.58697e-09	3.78114e-06	8.72571e-07	4.66104e-11	6.48007e-07	0.0212706	0.0928373
k__Bacteria;p__Firmicutes;c__Clostridia;o__Clostridiales;f__Caloramatoraceae;g__Fonticella;s__Fonticella_tunisiensis;	3.78114e-06	1.58697e-09	3.78114e-06	0	0	0	0.000244138	0.00229874
k__Bacteria;p__Firmicutes;c__Clostridia;o__Peptostreptococcales-Tissierellales;f__Family_XI;g__Helcococcus;s__Helcococcus_ovis;	1.07617e-05	2.58372e-09	4.8246e-06	0	0	0	1.45505e-11	4.51605e-10
k__Bacteria;p__Bacteroidota;c__Bacteroidia;o__Bacteroidales;f__Bacteroidaceae;g__Bacteroides;s__Bacteroides_barnesiae;	7.85314e-06	2.25932e-09	4.51157e-06	1.74514e-06	9.16841e-11	9.08836e-07	0.000324053	0.00291996
k__Bacteria;p__Firmicutes;c__Clostridia;o__Lachnospirales;f__Lachnospiraceae;g__Lachnospiraceae_NK4A136_group;s__Lachnospiraceae_bacterium_COE1;	5.81714e-07	3.75615e-11	5.81714e-07	4.65371e-06	1.62692e-09	3.82844e-06	0.00131224	0.00928626
k__Bacteria;p__Deinococcota;c__Deinococci;o__Deinococcales;f__Deinococcaceae;g__Deinococcus;s__Deinococcus_budaensis;	3.78114e-06	1.58697e-09	3.78114e-06	0	0	0	0.000244138	0.00229874
k__Bacteria;p__Bacteroidota;c__Bacteroidia;o__Bacteroidales;f__Rikenellaceae;g__Alistipes;s__Alistipes_sp_cv1;	1.51246e-05	2.44132e-09	4.68977e-06	9.01657e-06	2.6754e-09	4.90945e-06	0.0275332	0.11653
k__Bacteria;p__Proteobacteria;c__Gammaproteobacteria;o__Burkholderiales;f__Oxalobacteraceae;g__Massilia;s__Massilia_dura;	3.78114e-06	3.74078e-10	1.83578e-06	1.71606e-05	3.59736e-09	5.69286e-06	3.80802e-08	7.25254e-07
k__Bacteria;p__Bacteroidota;c__Bacteroidia;o__Bacteroidales;f__Tannerellaceae;g__Parabacteroides;s__Parabacteroides_faecis;	1.48337e-05	2.59225e-09	4.83256e-06	2.036e-06	1.37953e-10	1.11482e-06	2.40183e-09	5.29667e-08
k__Bacteria;p__Bacteroidota;c__Bacteroidia;o__Bacteroidales;f__Rikenellaceae;g__Alistipes;s__Alistipes_sp_N15.MGS-157;	1.2216e-05	2.54052e-09	4.7841e-06	5.23543e-06	7.49351e-10	2.59825e-06	0.00267032	0.0170819
k__Bacteria;p__Bacteroidota;c__Bacteroidia;o__Flavobacteriales;f__Weeksellaceae;g__Empedobacter;s__Empedobacter_brevis;	1.74514e-06	1.10636e-10	9.98357e-07	6.68971e-06	1.74575e-09	3.96579e-06	0.00231565	0.0152648
k__Bacteria;p__Bacteroidota;c__Bacteroidia;o__Sphingobacteriales;f__Sphingobacteriaceae;g__Mucilaginibacter;s__Mucilaginibacter_sp;	1.45429e-06	1.02099e-10	9.59067e-07	5.52629e-06	1.57058e-09	3.76157e-06	0.00661066	0.0355111
k__Bacteria;p__Firmicutes;c__Bacilli;o__Bacillales;f__Planococcaceae;g__Planomicrobium;s__Planomicrobium_glaciei;	6.68971e-06	8.73987e-10	2.80602e-06	1.25069e-05	3.07338e-09	5.26195e-06	0.0186567	0.0840555
k__Bacteria;p__Bacteroidota;c__Bacteroidia;o__Bacteroidales;f__Tannerellaceae;g__Parabacteroides;s__Parabacteroides_goldsteinii;	2.06509e-05	4.65813e-09	6.47805e-06	1.13434e-05	1.4147e-09	3.57002e-06	0.00294341	0.0185457
k__Bacteria;p__Fusobacteriota;c__Fusobacteriia;o__Fusobacteriales;f__Leptotrichiaceae;g__Leptotrichia;s__Leptotrichia_sp_oral_clone_EI013;	0	0	0	4.65371e-06	1.39951e-09	3.5508e-06	3.0517e-05	0.000365333
k__Bacteria;p__Bdellovibrionota;c__Bdellovibrionia;o__Bdellovibrionales;f__Bdellovibrionaceae;g__Bdellovibrio;s__Bdellovibrio_sp_oral_clone_CA006;	4.072e-06	1.38568e-09	3.53321e-06	1.16343e-06	7.444e-11	8.1892e-07	0.0308836	0.124111
k__Bacteria;p__Bacteroidota;c__Bacteroidia;o__Bacteroidales;f__F082;g__unidentified_F082;s__Bacteroidales_bacterium_Bact_22;	6.68971e-06	2.46591e-09	4.71332e-06	0	0	0	2.3841e-07	3.99575e-06
k__Bacteria;p__Bacteroidota;c__Bacteroidia;o__Chitinophagales;f__Chitinophagaceae;g__Flaviaesturariibacter;s__Flaviaesturariibacter_sp;	3.49029e-06	1.35221e-09	3.49029e-06	0	0	0	0.000488277	0.00417526
k__Bacteria;p__Firmicutes;c__Bacilli;o__Erysipelotrichales;f__Erysipelotrichaceae;g__Ileibacterium;s__Ileibacterium_valens;	9.01657e-06	3.03548e-09	5.2294e-06	1.16343e-06	7.444e-11	8.1892e-07	3.46527e-06	5.06121e-05
k__Bacteria;p__Proteobacteria;c__Alphaproteobacteria;o__Sphingomonadales;f__Sphingomonadaceae;g__Erythrobacter;s__Erythrobacter_sp;	9.59829e-06	2.15278e-09	4.40391e-06	2.61771e-06	3.05784e-10	1.65976e-06	0.000271528	0.00252452
k__Bacteria;p__Bacteroidota;c__Bacteroidia;o__Bacteroidales;f__Prevotellaceae;g__Prevotella;s__Prevotella_oulorum;	1.45429e-06	2.34759e-10	1.45429e-06	5.81714e-06	1.93681e-09	4.17716e-06	0.00407725	0.0235637
k__Bacteria;p__Firmicutes;c__Clostridia;o__Peptostreptococcales-Tissierellales;f__Anaerovoracaceae;g__Family_XIII_UCG-001;s__Eubacterium_sp_oral_clone_CK047;	2.90857e-07	9.39036e-12	2.90857e-07	3.49029e-06	1.14375e-09	3.20999e-06	0.00341794	0.0207553
k__Bacteria;p__Firmicutes;c__Bacilli;o__Erysipelotrichales;f__Erysipelotrichaceae;g__Faecalitalea;s__Faecalitalea_cylindroides;	3.78114e-06	1.17004e-09	3.24667e-06	8.72571e-07	8.45133e-11	8.72571e-07	0.0212706	0.0928373
k__Bacteria;p__Actinobacteriota;c__Thermoleophilia;o__Solirubrobacterales;f__Solirubrobacteraceae;g__Conexibacter;s__Solirubrobacterales_bacterium;	0	0	0	1.36703e-05	3.83861e-09	5.88065e-06	1.42086e-14	6.6149e-13
k__Bacteria;p__unidentified_Bacteria;c__Cyanobacteriia;o__unidentified_Cyanobacteriia;f__unidentified_Cyanobacteriia;g__unidentified_Cyanobacteriia;s__cyanobacterium_I_35_MF_cl1;	0	0	0	6.98057e-06	1.94073e-09	4.1814e-06	1.19205e-07	2.08111e-06
k__Bacteria;p__unidentified_Bacteria;c__Bacteroidia;o__Cytophagales;f__Cyclobacteriaceae;g__unidentified_Cyclobacteriaceae;s__Aquiflexum_sp;	2.90857e-06	9.39036e-10	2.90857e-06	0	0	0	0.00195311	0.0133946
k__Bacteria;p__Proteobacteria;c__Alphaproteobacteria;o__Rhizobiales;f__Devosiaceae;g__Devosia;s__Devosia_riboflavina;	1.30886e-05	2.20554e-09	4.45755e-06	4.94457e-06	4.96494e-10	2.11493e-06	0.000497063	0.00420746
k__Bacteria;p__Actinobacteria;c__unidentified_Actinobacteria;o__Catenulisporales;f__Catenulisporaceae;g__Catenulispora;s__Catenulispora_sp;	2.036e-06	1.75856e-10	1.25868e-06	7.56229e-06	1.3447e-09	3.48058e-06	0.00131869	0.00928626
k__Bacteria;p__Proteobacteria;c__Gammaproteobacteria;o__Enterobacterales;f__Pasteurellaceae;g__Pasteurella;s__Pasteurella_multocida;	7.85314e-06	1.55812e-09	3.74661e-06	0	0	0	1.49004e-08	2.97298e-07
k__Bacteria;p__Bacteroidota;c__Bacteroidia;o__Chitinophagales;f__Chitinophagaceae;g__Chitinophaga;s__Chitinophaga_cymbidii;	8.43486e-06	2.24976e-09	4.50201e-06	1.74514e-06	3.38053e-10	1.74514e-06	0.000116837	0.00123936
k__Bacteria;p__Proteobacteria;c__Alphaproteobacteria;o__Sphingomonadales;f__Sphingomonadaceae;g__Sphingopyxis;s__Sphingopyxis_chilensis;	6.108e-06	1.29843e-09	3.42017e-06	2.036e-06	8.10986e-11	8.54762e-07	0.0125408	0.0614571
k__Bacteria;p__Firmicutes;c__Bacilli;o__Lactobacillales;f__Enterococcaceae;g__Tetragenococcus;s__Tetragenococcus_halophilus;	0	0	0	2.90857e-06	9.39036e-10	2.90857e-06	0.00195311	0.0133946
k__Bacteria;p__Campylobacterota;c__Campylobacteria;o__Campylobacterales;f__Helicobacteraceae;g__Wolinella;s__Wolinella_succinogenes;	1.07617e-05	1.84461e-09	4.07653e-06	2.90857e-06	3.51541e-10	1.77962e-06	9.84836e-05	0.00108591
k__Bacteria;p__Actinobacteria;c__unidentified_Actinobacteria;o__Actinomycetales;f__Actinomycetaceae;g__Trueperella;s__Trueperella_pyogenes;	9.88914e-06	1.75856e-09	3.98031e-06	2.90857e-07	9.39036e-12	2.90857e-07	2.09531e-09	4.87743e-08
k__Bacteria;p__Proteobacteria;c__Alphaproteobacteria;o__Rickettsiales;f__AB1;g__unidentified_AB1;s__Sinorickettsia_chlamys;	3.19943e-06	7.76156e-10	2.64431e-06	5.81714e-07	3.75615e-11	5.81714e-07	0.0224608	0.0975242
k__Bacteria;p__unidentified_Bacteria;c__Alphaproteobacteria;o__Paracaedibacterales;f__Paracaedibacteraceae;g__unidentified_Paracaedibacteraceae;s__Candidatus_Intestinusbacter_nucleariae;	4.36286e-06	8.80987e-10	2.81724e-06	5.81714e-07	3.75615e-11	5.81714e-07	0.00234983	0.0152648
k__Bacteria;p__Deferribacteres;c__unidentified_Deferribacteres;o__Deferribacterales;f__Deferribacteraceae;g__Mucispirillum;s__Mucispirillum_schaedleri;	4.36286e-06	8.43084e-10	2.75597e-06	1.45429e-06	1.2105e-10	1.04429e-06	0.0413892	0.159835
k__Bacteria;p__Actinobacteria;c__unidentified_Actinobacteria;o__Corynebacteriales;f__Nocardiaceae;g__Rhodococcus;s__Rhodococcus_erythropolis;	8.43486e-06	5.82032e-10	2.28988e-06	1.6288e-05	1.89276e-09	4.12939e-06	0.0045114	0.0255443
k__Bacteria;p__Proteobacteria;c__Gammaproteobacteria;o__Enterobacterales;f__Shewanellaceae;g__Shewanella;s__Shewanella_denitrificans;	0	0	0	5.52629e-06	1.03994e-09	3.06085e-06	3.8146e-06	5.32773e-05
k__Bacteria;p__Proteobacteria;c__Gammaproteobacteria;o__Burkholderiales;f__Sutterellaceae;g__Parasutterella;s__Parasutterella_secunda;	2.61771e-06	6.09008e-10	2.34234e-06	0	0	0	0.00390623	0.0227321
k__Bacteria;p__Nitrospirota;c__Nitrospira;o__Nitrospirales;f__Nitrospiraceae;g__unidentified_Nitrospiraceae;s__Nitrospira_sp;	7.27143e-06	1.28272e-09	3.39942e-06	2.61771e-06	1.73124e-10	1.24887e-06	0.00904102	0.0453675
k__Bacteria;p__Actinobacteria;c__unidentified_Actinobacteria;o__Propionibacteriales;f__Propionibacteriaceae;g__Auraticoccus;s__Auraticoccus_monumenti;	0	0	0	4.072e-06	7.22375e-10	2.55106e-06	0.000122069	0.00124748
k__Bacteria;p__Bacteroidota;c__Bacteroidia;o__Bacteroidales;f__Tannerellaceae;g__Tannerella;s__Tannerella_sp_oral_taxon_HOT-286;	5.81714e-07	3.75615e-11	5.81714e-07	3.49029e-06	6.88911e-10	2.49127e-06	0.0129394	0.0626774
k__Bacteria;p__Myxococcota;c__Myxococcia;o__Myxococcales;f__Myxococcaceae;g__Cystobacter;s__Cystobacter_fuscus;	2.90857e-07	9.39036e-12	2.90857e-07	3.19943e-06	6.05593e-10	2.33576e-06	0.00634761	0.0343181
k__Bacteria;p__Proteobacteria;c__Gammaproteobacteria;o__Enterobacterales;f__Shewanellaceae;g__Shewanella;s__Shewanella_amazonensis;	3.49029e-06	5.18348e-10	2.16097e-06	8.72571e-07	8.45133e-11	8.72571e-07	0.0351561	0.138966
k__Bacteria;p__Firmicutes;c__Bacilli;o__Bacillales;f__Bacillaceae;g__Bacillus;s__Bacillus_filamentosus;	0	0	0	2.90857e-06	5.03153e-10	2.12906e-06	0.00195311	0.0133946
k__Bacteria;p__Desulfobacterota;c__Desulfovibrionia;o__Desulfovibrionales;f__Desulfovibrionaceae;g__Desulfovibrio;s__Desulfovibrio_desulfuricans;	4.072e-06	7.03424e-10	2.51737e-06	5.81714e-07	1.861e-11	4.0946e-07	0.00418087	0.0238338
k__Bacteria;p__Actinobacteriota;c__Coriobacteriia;o__Coriobacteriales;f__Atopobiaceae;g__Olsenella;s__Olsenella_sp_Marseille-P2300;	3.19943e-06	5.29787e-10	2.18469e-06	2.90857e-07	9.39036e-12	2.90857e-07	0.00634761	0.0343181
k__Bacteria;p__Firmicutes;c__Negativicutes;o__Veillonellales-Selenomonadales;f__Veillonellaceae;g__Megasphaera;s__Megasphaera_cerevisiae;	4.94457e-06	7.42863e-10	2.58698e-06	0	0	0	1.52585e-05	0.000190845
k__Bacteria;p__Proteobacteria;c__Gammaproteobacteria;o__Burkholderiales;f__Sutterellaceae;g__Sutterella;s__Sutterella_sp_6FBBBH3;	3.49029e-06	6.88911e-10	2.49127e-06	0	0	0	0.000488277	0.00417526
k__Bacteria;p__Bacteroidota;c__Bacteroidia;o__Cytophagales;f__Spirosomaceae;g__Spirosoma;s__Spirosoma_sp_TX0653;	2.036e-06	4.60128e-10	2.036e-06	0	0	0	0.015625	0.0719435
k__Bacteria;p__unidentified_Bacteria;c__Clostridia;o__Lachnospirales;f__Lachnospiraceae;g__unidentified_Lachnospiraceae;s__bacterium_enrichment_culture_clone_Ecwsrb026;	7.85314e-06	8.94816e-10	2.83926e-06	3.49029e-06	1.96173e-10	1.32941e-06	0.0237023	0.102384
k__Bacteria;p__Bacteroidota;c__Bacteroidia;o__Bacteroidales;f__Bacteroidaceae;g__Bacteroides;s__Bacteroides_caecigallinarum;	2.036e-06	4.60128e-10	2.036e-06	0	0	0	0.015625	0.0719435
k__Bacteria;p__Proteobacteria;c__Gammaproteobacteria;o__Enterobacterales;f__Pasteurellaceae;g__Rodentibacter;s__Pasteurellaceae_bacterium;	2.32686e-06	4.68323e-10	2.05405e-06	0	0	0	0.00781247	0.0404126
k__Bacteria;p__Proteobacteria;c__Gammaproteobacteria;o__Enterobacterales;f__Shewanellaceae;g__Shewanella;s__Shewanella_frigidimarina;	2.90857e-07	9.39036e-12	2.90857e-07	6.108e-06	9.19402e-10	2.878e-06	1.0967e-05	0.000141389
k__Bacteria;p__Firmicutes;c__Bacilli;o__Bacillales;f__Bacillaceae;g__Bacillus;s__Bacillus_coagulans;	2.61771e-06	3.8159e-10	1.85412e-06	0	0	0	0.00390623	0.0227321
k__Bacteria;p__Bacteroidota;c__Bacteroidia;o__Bacteroidales;f__Bacteroidaceae;g__Bacteroides;s__Bacteroides_propionicifaciens;	3.19943e-06	5.6769e-10	2.26149e-06	0	0	0	0.000976555	0.00715524
k__Bacteria;p__Actinobacteria;c__unidentified_Actinobacteria;o__Micrococcales;f__Jonesiaceae;g__Jonesia;s__Jonesia_denitrificans;	6.98057e-06	8.60499e-10	2.78428e-06	0	0	0	1.19205e-07	2.08111e-06
k__Bacteria;p__Proteobacteria;c__Gammaproteobacteria;o__Xanthomonadales;f__Rhodanobacteraceae;g__Luteibacter;s__Luteibacter_anthropi;	1.33794e-05	1.46814e-09	3.63682e-06	1.45429e-06	6.41959e-11	7.60488e-07	2.32774e-09	5.27201e-08
k__Bacteria;p__Actinobacteria;c__unidentified_Actinobacteria;o__Bifidobacteriales;f__Bifidobacteriaceae;g__Bifidobacterium;s__Bifidobacterium_subtile;	4.36286e-06	5.58812e-10	2.24373e-06	2.90857e-07	9.39036e-12	2.90857e-07	0.000518792	0.00430443
k__Bacteria;p__Bacteroidota;c__Bacteroidia;o__Bacteroidales;f__Bacteroidaceae;g__Bacteroides;s__Bacteroides_salyersiae;	1.018e-05	9.2828e-10	2.89187e-06	8.72571e-07	2.76589e-11	4.99179e-07	6.67739e-08	1.21645e-06
k__Bacteria;p__Cyanobacteria;c__Cyanobacteriia;o__Chloroplast;f__unidentified_Chloroplast;g__unidentified_Chloroplast;s__Watanabea_reniformis;	0	0	0	1.74514e-06	3.38053e-10	1.74514e-06	0.0312499	0.124111
k__Bacteria;p__Actinobacteria;c__unidentified_Actinobacteria;o__Corynebacteriales;f__Dietziaceae;g__Dietzia;s__Dietzia_timorensis;	0	0	0	2.036e-06	3.46419e-10	1.7666e-06	0.015625	0.0719435
k__Bacteria;p__Firmicutes;c__Bacilli;o__Staphylococcales;f__Staphylococcaceae;g__Macrococcus;s__Macrococcus_caseolyticus;	7.85314e-06	7.24253e-10	2.55437e-06	1.45429e-06	6.41959e-11	7.60488e-07	0.00011307	0.00121478
k__Bacteria;p__Bacteroidota;c__Bacteroidia;o__Bacteroidales;f__Prevotellaceae;g__Prevotella_7;s__Prevotella_sp_oral_clone_DO014;	0	0	0	1.74514e-06	3.38053e-10	1.74514e-06	0.0312499	0.124111
k__Bacteria;p__Firmicutes;c__Clostridia;o__Peptostreptococcales-Tissierellales;f__Family_XI;g__Tissierella;s__Tissierella_creatinini;	3.19943e-06	5.6769e-10	2.26149e-06	0	0	0	0.000976555	0.00715524
k__Bacteria;p__Actinobacteria;c__unidentified_Actinobacteria;o__Micrococcales;f__Intrasporangiaceae;g__Ornithinimicrobium;s__Ornithinimicrobium_humiphilum;	9.30743e-06	1.14443e-09	3.21095e-06	2.61771e-06	1.92076e-10	1.31545e-06	0.000430841	0.00380047
k__Bacteria;p__Spirochaetota;c__Spirochaetia;o__Spirochaetales;f__Spirochaetaceae;g__Treponema;s__bacterium_enrichment_culture_clone_BBMC-12;	1.74514e-06	2.43296e-10	1.48049e-06	0	0	0	0.0312499	0.124111
k__Bacteria;p__Firmicutes;c__Clostridia;o__Peptostreptococcales-Tissierellales;f__Family_XI;g__Gallicola;s__Peptostreptococcaceae_bacterium_SK031;	2.036e-06	2.70613e-10	1.5614e-06	0	0	0	0.015625	0.0719435
k__Bacteria;p__Cyanobacteria;c__Vampirivibrionia;o__Gastranaerophilales;f__unidentified_Gastranaerophilales;g__unidentified_Gastranaerophilales;s__Clostridium_sp_CAG:306;	3.49029e-06	3.66736e-10	1.81767e-06	2.90857e-07	9.39036e-12	2.90857e-07	0.00341794	0.0207553
k__Bacteria;p__Firmicutes;c__Bacilli;o__Lactobacillales;f__Streptococcaceae;g__Streptococcus;s__Streptococcus_pluranimalium;	2.036e-06	2.51662e-10	1.50573e-06	0	0	0	0.015625	0.0719435
k__Bacteria;p__Bacteroidota;c__Bacteroidia;o__Flavobacteriales;f__Flavobacteriaceae;g__Flavobacterium;s__Flavobacterium_degerlachei;	0	0	0	1.74514e-06	2.43296e-10	1.48049e-06	0.0312499	0.124111
k__Bacteria;p__Cyanobacteria;c__Sericytochromatia;o__unidentified_Sericytochromatia;f__unidentified_Sericytochromatia;g__unidentified_Sericytochromatia;s__Cyanobacteria/Melainabacteria_group_bacterium_S15B-MN24_CBMW_12;	0	0	0	2.61771e-06	3.8159e-10	1.85412e-06	0.00390623	0.0227321
k__Bacteria;p__Bacteroidota;c__Bacteroidia;o__Flavobacteriales;f__Flavobacteriaceae;g__Maribacter;s__Maribacter_aquivivus;	2.32686e-06	3.16711e-10	1.68916e-06	0	0	0	0.00781247	0.0404126
k__Bacteria;p__Chloroflexi;c__Chloroflexia;o__Thermomicrobiales;f__JG30-KF-CM45;g__unidentified_JG30-KF-CM45;s__bacterium_Ellin6537;	2.90857e-07	9.39036e-12	2.90857e-07	4.36286e-06	5.58812e-10	2.24373e-06	0.000518792	0.00430443
k__Bacteria;p__Firmicutes;c__Bacilli;o__Paenibacillales;f__Paenibacillaceae;g__Paenibacillus;s__Paenibacillus_pectinilyticus;	0	0	0	3.19943e-06	3.40273e-10	1.75086e-06	0.000976555	0.00715524
k__Archaea;p__Halobacterota;c__Methanosarcinia;o__Methanosarciniales;f__Methanosaetaceae;g__Methanosaeta;s__Methanothrix_sp;	0	0	0	1.74514e-06	2.43296e-10	1.48049e-06	0.0312499	0.124111
k__Bacteria;p__Bacteroidota;c__Bacteroidia;o__Bacteroidales;f__Bacteroidaceae;g__Bacteroides;s__Bacteroides_sp_Marseille-P3108;	1.74514e-06	2.43296e-10	1.48049e-06	0	0	0	0.0312499	0.124111
k__Bacteria;p__unidentified_Bacteria;c__Gammaproteobacteria;o__Burkholderiales;f__Comamonadaceae;g__unidentified_Comamonadaceae;s__Ideonella_sp;	8.72571e-07	2.76589e-11	4.99179e-07	4.072e-06	3.81249e-10	1.85329e-06	0.0127257	0.0620009
k__Bacteria;p__Cyanobacteria;c__Cyanobacteriia;o__Chloroplast;f__unidentified_Chloroplast;g__unidentified_Chloroplast;s__Hydra_vulgaris;	0	0	0	2.036e-06	2.3271e-10	1.44793e-06	0.015625	0.0719435
k__Bacteria;p__Actinobacteria;c__unidentified_Actinobacteria;o__Micrococcales;f__Micrococcaceae;g__Arthrobacter;s__Arthrobacter_agilis;	1.16343e-06	5.54885e-11	7.07034e-07	4.36286e-06	4.26152e-10	1.95939e-06	0.0192107	0.0856305
k__Bacteria;p__unidentified_Bacteria;c__Clostridia;o__Oscillospirales;f__Hungateiclostridiaceae;g__unidentified_Hungateiclostridiaceae;s__iron-reducing_bacterium_enrichment_culture_clone_FEA_2_A6;	2.90857e-07	9.39036e-12	2.90857e-07	2.32686e-06	2.03003e-10	1.35235e-06	0.0390624	0.151548
k__Bacteria;p__Proteobacteria;c__Gammaproteobacteria;o__Pseudomonadales;f__Halomonadaceae;g__Marinospirillum;s__Marinospirillum_minutulum;	5.52629e-06	5.28251e-10	2.18152e-06	0	0	0	3.8146e-06	5.32773e-05
k__Bacteria;p__Proteobacteria;c__Gammaproteobacteria;o__Enterobacterales;f__Pasteurellaceae;g__Actinobacillus;s__Haemophilus_parahaemolyticus;	2.61771e-06	2.67881e-10	1.55349e-06	0	0	0	0.00390623	0.0227321
k__Bacteria;p__Firmicutes;c__Bacilli;o__Lactobacillales;f__Lactobacillaceae;g__Apilactobacillus;s__Lactobacillus_kunkeei;	2.036e-06	1.94807e-10	1.32477e-06	0	0	0	0.015625	0.0719435
k__Bacteria;p__Deinococcota;c__Deinococci;o__Deinococcales;f__Deinococcaceae;g__Deinococcus;s__Deinococcus_antarcticus;	0	0	0	1.74514e-06	1.86441e-10	1.29601e-06	0.0312499	0.124111
k__Bacteria;p__Bacteroidota;c__Bacteroidia;o__Flavobacteriales;f__Flavobacteriaceae;g__Flavobacterium;s__Flavobacterium_lindanitolerans;	0	0	0	2.32686e-06	2.40906e-10	1.4732e-06	0.00781247	0.0404126
k__Bacteria;p__Firmicutes;c__Clostridia;o__Peptostreptococcales-Tissierellales;f__Family_XI;g__Peptoniphilus;s__Peptoniphilus_indolicus;	3.19943e-06	2.64467e-10	1.54356e-06	0	0	0	0.000976555	0.00715524
k__Bacteria;p__Bacteroidota;c__Bacteroidia;o__Bacteroidales;f__Bacteroidaceae;g__Bacteroides;s__Bacteroides_pyogenes;	2.32686e-06	1.651e-10	1.21958e-06	0	0	0	0.00781247	0.0404126
k__Bacteria;p__Bacteroidota;c__Bacteroidia;o__Bacteroidales;f__Tannerellaceae;g__Parabacteroides;s__Parabacteroides_sp_CT06;	6.108e-06	3.50858e-10	1.77789e-06	8.72571e-07	4.66104e-11	6.48007e-07	0.000277155	0.00252452
k__Bacteria;p__Candidatus_Jorgensenbacteria;c__unidentified_Candidatus_Jorgensenbacteria;o__unidentified_Candidatus_Jorgensenbacteria;f__unidentified_Candidatus_Jorgensenbacteria;g__unidentified_Candidatus_Jorgensenbacteria;s__Candidatus_Adlerbacteria_bacterium_GW2011_GWC1_50_9;	0	0	0	1.74514e-06	1.29587e-10	1.08049e-06	0.0312499	0.124111
k__Bacteria;p__Firmicutes;c__Bacilli;o__Lactobacillales;f__Aerococcaceae;g__Facklamia;s__Facklamia_tabacinasalis;	4.072e-06	2.6754e-10	1.5525e-06	0	0	0	0.000122069	0.00124748
k__Bacteria;p__Campylobacterota;c__Campylobacteria;o__Campylobacterales;f__Helicobacteraceae;g__Helicobacter;s__Helicobacter_pylori;	0	0	0	1.74514e-06	1.6749e-10	1.22838e-06	0.0312499	0.124111
k__Bacteria;p__Desulfobacterota;c__Desulfovibrionia;o__Desulfovibrionales;f__Desulfovibrionaceae;g__Desulfovibrio;s__Desulfovibrio_simplex;	2.61771e-06	2.11027e-10	1.37882e-06	0	0	0	0.00390623	0.0227321
k__Bacteria;p__Proteobacteria;c__Gammaproteobacteria;o__Pseudomonadales;f__Halomonadaceae;g__Marinospirillum;s__Marinospirillum_insulare;	2.61771e-06	2.11027e-10	1.37882e-06	0	0	0	0.00390623	0.0227321
k__Bacteria;p__Firmicutes;c__Clostridia;o__Christensenellales;f__Christensenellaceae;g__Christensenellaceae_R-7_group;s__Christensenella_sp_Marseille-P3954;	5.81714e-07	1.861e-11	4.0946e-07	2.90857e-06	1.62026e-10	1.20818e-06	0.0385741	0.151052
k__Bacteria;p__Proteobacteria;c__Gammaproteobacteria;o__Burkholderiales;f__Burkholderiaceae;g__Burkholderia-Caballeronia-Paraburkholderia;s__Caballeronia_terrestris;	0	0	0	1.74514e-06	9.16841e-11	9.08836e-07	0.0312499	0.124111
k__Bacteria;p__Firmicutes;c__Bacilli;o__Paenibacillales;f__Paenibacillaceae;g__Paenibacillus;s__Paenibacillus_nanensis;	1.74514e-06	1.10636e-10	9.98357e-07	0	0	0	0.0312499	0.124111
k__Bacteria;p__Firmicutes;c__Bacilli;o__Alicyclobacillales;f__Alicyclobacillaceae;g__Tumebacillus;s__Tumebacillus_permanentifrigoris;	0	0	0	1.74514e-06	9.16841e-11	9.08836e-07	0.0312499	0.124111
