# Supplementary material for: The impact of pelvic floor electrical stimulation on vaginal microbiota and immunity
Source: Front Cell Infect Microbiol. 2022 Sep 27;12:1006576. doi: 10.3389/fcimb.2022.1006576 (PMC9551273; doi:10.3389/fcimb.2022.1006576)
Supplement: Supplementary file 6 [file Table_3.xlsx]

## Sheet: S
Taxa	mean(group S)	variance(group S)	standard error(group S)	mean(group SI)	variance(group SI)	standard error(group SI)	p value(S VS SI)	q value(S VS SI)	Taxa	mean(group S)	variance(group S)	standard error(group S)	mean(group SII)	variance(group SII)	standard error(group SII)	p value(S VS SII)	q value(S VS SII)
k__Bacteria;p__Bacteroidota;c__Bacteroidia;o__Bacteroidales;f__Bacteroidaceae;g__Bacteroides;s__Bacteroides_stercoris;	7.73411e-06	4.76832e-10	4.55322e-06	5.51055e-05	8.53412e-09	1.92626e-05	0.00999001	0.166262	k__Bacteria;p__Actinobacteria;c__unidentified_Actinobacteria;o__Bifidobacteriales;f__Bifidobacteriaceae;g__Bifidobacterium;s__Bifidobacterium_longum;	0.000140181	3.8e-08	4.06469e-05	0.00147721	1.75284e-05	0.000872985	0.02997	0.274762
k__Bacteria;p__Firmicutes;c__Clostridia;o__Lachnospirales;f__Lachnospiraceae;g__Lachnospiraceae_NK4A136_group;s__Lachnospiraceae_bacterium_COE1;	7.05737e-05	1.14555e-07	7.05737e-05	0	0	0	0.000999001	0.0310356	k__Bacteria;p__Bacteroidota;c__Bacteroidia;o__Bacteroidales;f__Prevotellaceae;g__Prevotella;s__Prevotella_amnii;	0.000252325	1.46437e-06	0.000252325	0	0	0	0.000999001	0.017242
k__Bacteria;p__Bacteroidota;c__Bacteroidia;o__Bacteroidales;f__Bacteroidaceae;g__Bacteroides;s__Bacteroides_propionicifaciens;	4.93049e-05	5.59125e-08	4.93049e-05	0	0	0	0.000999001	0.0310356	k__Bacteria;p__Firmicutes;c__Clostridia;o__Lachnospirales;f__Lachnospiraceae;g__Blautia;s__Lachnospiraceae_bacterium_28-4;	0.000124713	3.40644e-07	0.000121699	0	0	0	0.000999001	0.017242
k__Bacteria;p__Proteobacteria;c__Gammaproteobacteria;o__Pseudomonadales;f__Pseudomonadaceae;g__Pseudomonas;s__Pseudomonas_psychrotolerans;	0	0	0	3.6737e-05	3.1041e-08	3.6737e-05	0.000999001	0.0310356	k__Bacteria;p__Proteobacteria;c__Gammaproteobacteria;o__Pseudomonadales;f__Moraxellaceae;g__Acinetobacter;s__Acinetobacter_soli;	0.00010441	2.50736e-07	0.00010441	0	0	0	0.000999001	0.017242
k__Bacteria;p__Firmicutes;c__Clostridia;o__Clostridiales;f__Clostridiaceae;g__Candidatus_Arthromitus;s__Candidatus_Arthromitus_sp_SFB-human;	2.41691e-05	1.34353e-08	2.41691e-05	0	0	0	0.000999001	0.0310356	k__Bacteria;p__Firmicutes;c__Clostridia;o__Lachnospirales;f__Lachnospiraceae;g__Lachnospiraceae_NK4A136_group;s__Lachnospiraceae_bacterium_COE1;	7.05737e-05	1.14555e-07	7.05737e-05	0	0	0	0.000999001	0.017242
k__Bacteria;p__Proteobacteria;c__Gammaproteobacteria;o__Enterobacterales;f__Aeromonadaceae;g__Oceanimonas;s__Oceanimonas_sp_GK1;	1.93353e-05	8.59861e-09	1.93353e-05	0	0	0	1.90717e-06	0.000296248	k__Bacteria;p__Firmicutes;c__Bacilli;o__Lactobacillales;f__Aerococcaceae;g__Aerococcus;s__Aerococcus_urinaeequi;	1.93353e-06	4.10388e-11	1.33578e-06	9.66764e-06	8.46182e-10	6.06552e-06	0.0385737	0.31935
k__Bacteria;p__Actinobacteriota;c__Coriobacteriia;o__Coriobacteriales;f__Atopobiaceae;g__Olsenella;s__Olsenella_sp_Marseille-P2300;	1.93353e-05	8.59861e-09	1.93353e-05	0	0	0	1.90717e-06	0.000296248	k__Bacteria;p__unidentified_Bacteria;c__Clostridia;o__Oscillospirales;f__Ruminococcaceae;g__unidentified_Ruminococcaceae;s__[Clostridium]_leptum;	5.80058e-05	7.47356e-08	5.70033e-05	0	0	0	0.000999001	0.017242
k__Bacteria;p__Bacteroidota;c__Bacteroidia;o__Bacteroidales;f__Prevotellaceae;g__Prevotella;s__Prevotella_nanceiensis;	1.93353e-05	8.59861e-09	1.93353e-05	3.86705e-06	3.43945e-10	3.86705e-06	0.00154379	0.0423179	k__Bacteria;p__Bacteroidota;c__Bacteroidia;o__Bacteroidales;f__Bacteroidaceae;g__Bacteroides;s__Bacteroides_propionicifaciens;	4.93049e-05	5.59125e-08	4.93049e-05	0	0	0	0.000999001	0.017242
k__Bacteria;p__Proteobacteria;c__Gammaproteobacteria;o__Burkholderiales;f__Sutterellaceae;g__Sutterella;s__Sutterella_wadsworthensis;	2.12688e-05	8.60643e-09	1.93441e-05	0	0	0	4.76784e-07	0.000222181	k__Bacteria;p__Firmicutes;c__Bacilli;o__Bacillales;f__Planococcaceae;g__Rummeliibacillus;s__Rummeliibacillus_stabekisii;	2.12688e-05	1.04043e-08	2.12688e-05	9.66764e-07	2.14965e-11	9.66764e-07	5.72146e-06	0.000444367
k__Bacteria;p__Proteobacteria;c__Gammaproteobacteria;o__Enterobacterales;f__Colwelliaceae;g__Colwellia;s__Colwellia_beringensis;	2.12688e-05	8.60643e-09	1.93441e-05	8.70087e-06	1.11196e-09	6.95313e-06	0.0294482	0.346724	k__Bacteria;p__Firmicutes;c__Clostridia;o__Lachnospirales;f__Lachnospiraceae;g__Lachnospiraceae_NK4A136_group;s__Clostridiales_bacterium_CIEAF_020;	4.54379e-05	4.54183e-08	4.44377e-05	0	0	0	0.000999001	0.017242
k__Bacteria;p__Firmicutes;c__Bacilli;o__Lactobacillales;f__Lactobacillaceae;g__Weissella;s__Weissella_cibaria;	4.83382e-06	1.77835e-10	2.78064e-06	1.6435e-05	1.85261e-09	8.97487e-06	0.0169	0.231629	k__Bacteria;p__Firmicutes;c__Bacilli;o__Lactobacillales;f__Enterococcaceae;g__Enterococcus;s__Enterococcus_cecorum;	2.80361e-05	1.44828e-08	2.50936e-05	0	0	0	0.000999001	0.017242
k__Bacteria;p__Firmicutes;c__Bacilli;o__Lactobacillales;f__Enterococcaceae;g__Tetragenococcus;s__Tetragenococcus_halophilus;	0	0	0	1.74017e-05	6.96488e-09	1.74017e-05	7.62883e-06	0.000888759	k__Bacteria;p__Firmicutes;c__Clostridia;o__Clostridiales;f__Clostridiaceae;g__Candidatus_Arthromitus;s__Candidatus_Arthromitus_sp_SFB-human;	2.41691e-05	1.34353e-08	2.41691e-05	0	0	0	0.000999001	0.017242
k__Bacteria;p__Proteobacteria;c__Gammaproteobacteria;o__Pseudomonadales;f__Moraxellaceae;g__Acinetobacter;s__Acinetobacter_baumannii;	4.83382e-06	1.77835e-10	2.78064e-06	2.12688e-05	6.17928e-09	1.6391e-05	0.00151362	0.0423179	k__Bacteria;p__Firmicutes;c__Bacilli;o__Staphylococcales;f__Staphylococcaceae;g__Macrococcus;s__Macrococcus_caseolyticus;	0	0	0	2.41691e-05	1.23566e-08	2.31785e-05	0.000999001	0.017242
k__Bacteria;p__Fusobacteriota;c__Fusobacteriia;o__Fusobacteriales;f__Fusobacteriaceae;g__Fusobacterium;s__Fusobacterium_ulcerans;	2.90029e-06	1.03574e-10	2.12208e-06	1.93353e-05	6.21641e-09	1.64402e-05	0.000488249	0.0206847	k__Bacteria;p__Proteobacteria;c__Gammaproteobacteria;o__Enterobacterales;f__Aeromonadaceae;g__Oceanimonas;s__Oceanimonas_sp_GK1;	1.93353e-05	8.59861e-09	1.93353e-05	0	0	0	1.90717e-06	0.000222186
k__Bacteria;p__Proteobacteria;c__Gammaproteobacteria;o__Enterobacterales;f__Shewanellaceae;g__Shewanella;s__Shewanella_denitrificans;	1.35347e-05	4.21332e-09	1.35347e-05	2.90029e-06	1.93469e-10	2.90029e-06	0.0127255	0.204485	k__Bacteria;p__Actinobacteriota;c__Coriobacteriia;o__Coriobacteriales;f__Atopobiaceae;g__Olsenella;s__Olsenella_sp_Marseille-P2300;	1.93353e-05	8.59861e-09	1.93353e-05	0	0	0	1.90717e-06	0.000222186
k__Bacteria;p__Firmicutes;c__Bacilli;o__Erysipelotrichales;f__Erysipelotrichaceae;g__Faecalibaculum;s__Faecalibaculum_rodentium;	1.35347e-05	3.62901e-09	1.25612e-05	0	0	0	0.000122065	0.00711028	k__Bacteria;p__Bacteroidota;c__Bacteroidia;o__Bacteroidales;f__Prevotellaceae;g__Prevotella;s__Prevotella_nanceiensis;	1.93353e-05	8.59861e-09	1.93353e-05	0	0	0	1.90717e-06	0.000222186
k__Bacteria;p__Firmicutes;c__Clostridia;o__Lachnospirales;f__Lachnospiraceae;g__Anaerostipes;s__Anaerostipes_hadrus;	5.80058e-06	1.8956e-10	2.87085e-06	3.287e-05	4.17424e-09	1.34718e-05	0.038961	0.412633	k__Bacteria;p__Proteobacteria;c__Gammaproteobacteria;o__Burkholderiales;f__Sutterellaceae;g__Sutterella;s__Sutterella_wadsworthensis;	2.12688e-05	8.60643e-09	1.93441e-05	0	0	0	4.76784e-07	0.000222181
k__Bacteria;p__Actinobacteria;c__unidentified_Actinobacteria;o__Bifidobacteriales;f__Bifidobacteriaceae;g__Bifidobacterium;s__Bifidobacterium_adolescentis;	1.74017e-05	3.86351e-09	1.29607e-05	9.66764e-07	2.14965e-11	9.66764e-07	7.62889e-05	0.0059251	k__Bacteria;p__Proteobacteria;c__Gammaproteobacteria;o__Enterobacterales;f__Colwelliaceae;g__Colwellia;s__Colwellia_beringensis;	2.12688e-05	8.60643e-09	1.93441e-05	2.90029e-06	1.03574e-10	2.12208e-06	0.000156509	0.00810367
k__Bacteria;p__Firmicutes;c__Bacilli;o__Lactobacillales;f__Lactobacillaceae;g__Companilactobacillus;s__Lactobacillus_crustorum;	1.16012e-05	3.0955e-09	1.16012e-05	9.66764e-07	2.14965e-11	9.66764e-07	0.00341788	0.0791426	k__Bacteria;p__Firmicutes;c__Bacilli;o__Lactobacillales;f__Streptococcaceae;g__Streptococcus;s__Streptococcus_sp_FF10;	1.06344e-05	1.79203e-09	8.82691e-06	0	0	0	0.000976537	0.017242
k__Bacteria;p__Bacteroidota;c__Bacteroidia;o__Bacteroidales;f__Rikenellaceae;g__Alistipes;s__Alistipes_onderdonkii;	0	0	0	1.54682e-05	2.76133e-09	1.09571e-05	3.05158e-05	0.00284407	k__Bacteria;p__Firmicutes;c__Bacilli;o__Bacillales;f__Sporolactobacillaceae;g__Sporolactobacillus;s__Sporolactobacillus_inulinus;	9.66764e-06	2.14965e-09	9.66764e-06	1.93353e-06	8.59861e-11	1.93353e-06	0.0385737	0.31935
k__Bacteria;p__unidentified_Bacteria;c__Clostridia;o__Lachnospirales;f__Lachnospiraceae;g__unidentified_Lachnospiraceae;s__Clostridium_sp_Culture-27;	1.16012e-05	2.60108e-09	1.06344e-05	0	0	0	0.000488266	0.0206847	k__Bacteria;p__Firmicutes;c__Clostridia;o__Oscillospirales;f__Ruminococcaceae;g__Ruminococcus;s__Ruminococcus_callidus;	1.83685e-05	5.60278e-09	1.56077e-05	0	0	0	3.81438e-06	0.0003555
k__Bacteria;p__Actinobacteria;c__unidentified_Actinobacteria;o__Corynebacteriales;f__Nocardiaceae;g__Rhodococcus;s__Rhodococcus_hoagii;	9.66764e-06	2.14965e-09	9.66764e-06	0	0	0	0.00195308	0.0479019	k__Bacteria;p__Proteobacteria;c__Gammaproteobacteria;o__Enterobacterales;f__Shewanellaceae;g__Shewanella;s__Shewanella_denitrificans;	1.35347e-05	4.21332e-09	1.35347e-05	2.90029e-06	1.93469e-10	2.90029e-06	0.0127255	0.134774
k__Bacteria;p__Firmicutes;c__Clostridia;o__Lachnospirales;f__Lachnospiraceae;g__Blautia;s__Lachnospiraceae_bacterium_615;	8.70087e-06	1.74122e-09	8.70087e-06	0	0	0	0.00390618	0.0791426	k__Bacteria;p__Bacteroidota;c__Bacteroidia;o__Bacteroidales;f__Prevotellaceae;g__Prevotella;s__Prevotella_oris;	0	0	0	1.35347e-05	4.21332e-09	1.35347e-05	0.000122065	0.00711028
k__Bacteria;p__Campylobacterota;c__Campylobacteria;o__Campylobacterales;f__Helicobacteraceae;g__Helicobacter;s__Helicobacter_hepaticus;	1.06344e-05	1.74708e-09	8.71551e-06	1.93353e-06	8.59861e-11	1.93353e-06	0.0224605	0.290739	k__Bacteria;p__Firmicutes;c__Bacilli;o__Erysipelotrichales;f__Erysipelotrichaceae;g__Faecalibaculum;s__Faecalibaculum_rodentium;	1.35347e-05	3.62901e-09	1.25612e-05	9.66764e-07	2.14965e-11	9.66764e-07	0.000976525	0.017242
k__Bacteria;p__Firmicutes;c__Bacilli;o__Lactobacillales;f__Carnobacteriaceae;g__Carnobacterium;s__Carnobacterium_divergens;	1.25679e-05	1.83502e-09	8.93217e-06	3.86705e-06	2.09103e-10	3.0152e-06	0.0490408	0.496743	k__Bacteria;p__Actinobacteria;c__unidentified_Actinobacteria;o__Propionibacteriales;f__Propionibacteriaceae;g__Cutibacterium;s__Propionibacterium_sp_oral_taxon_193;	0	0	0	1.35347e-05	3.62901e-09	1.25612e-05	0.000122065	0.00711028
k__Bacteria;p__Bacteroidota;c__Bacteroidia;o__Bacteroidales;f__Bacteroidaceae;g__Bacteroides;s__Bacteroides_nordii;	0	0	0	8.70087e-06	1.74122e-09	8.70087e-06	0.00390618	0.0791426	k__Bacteria;p__Actinobacteria;c__unidentified_Actinobacteria;o__Bifidobacteriales;f__Bifidobacteriaceae;g__Bifidobacterium;s__Bifidobacterium_adolescentis;	1.74017e-05	3.86351e-09	1.29607e-05	6.76735e-06	2.89226e-10	3.54613e-06	0.043284	0.347765
k__Bacteria;p__Proteobacteria;c__Gammaproteobacteria;o__Enterobacterales;f__Enterobacteriaceae;g__Kosakonia;s__Kosakonia_radicincitans;	9.66764e-07	2.14965e-11	9.66764e-07	1.6435e-05	2.97629e-09	1.13756e-05	0.00014495	0.00750519	k__Bacteria;p__Firmicutes;c__Bacilli;o__Lactobacillales;f__Lactobacillaceae;g__Companilactobacillus;s__Lactobacillus_crustorum;	1.16012e-05	3.0955e-09	1.16012e-05	0	0	0	0.000488266	0.017242
k__Bacteria;p__Firmicutes;c__Clostridia;o__Oscillospirales;f__Hungateiclostridiaceae;g__Ruminiclostridium;s__Clostridium_sp_BNL1100;	7.73411e-06	1.37578e-09	7.73411e-06	0	0	0	0.00781239	0.134836	k__Bacteria;p__unidentified_Bacteria;c__Clostridia;o__Lachnospirales;f__Lachnospiraceae;g__unidentified_Lachnospiraceae;s__Clostridium_sp_Culture-27;	1.16012e-05	2.60108e-09	1.06344e-05	9.66764e-07	2.14965e-11	9.66764e-07	0.00341788	0.0497728
k__Bacteria;p__Proteobacteria;c__Gammaproteobacteria;o__Enterobacterales;f__Yersiniaceae;g__Rahnella1;s__Rahnella_aquatilis;	9.66764e-06	1.4305e-09	7.88641e-06	1.93353e-06	4.10388e-11	1.33578e-06	0.0385737	0.412633	k__Bacteria;p__Actinobacteria;c__unidentified_Actinobacteria;o__Micrococcales;f__Micrococcaceae;g__Rothia;s__Rothia_aeria;	1.35347e-05	2.64017e-09	1.0714e-05	2.90029e-06	1.03574e-10	2.12208e-06	0.0127255	0.134774
k__Bacteria;p__Bacteroidota;c__Bacteroidia;o__Bacteroidales;f__Prevotellaceae;g__Prevotella_7;s__Prevotella_sp_RS2;	7.73411e-06	1.37578e-09	7.73411e-06	0	0	0	0.00781239	0.134836	k__Bacteria;p__Bacteroidota;c__Bacteroidia;o__Bacteroidales;f__Rikenellaceae;g__Alistipes;s__Alistipes_sp_cv1;	1.06344e-05	2.60108e-09	1.06344e-05	9.66764e-07	2.14965e-11	9.66764e-07	0.00634752	0.0845126
k__Bacteria;p__Firmicutes;c__Bacilli;o__Staphylococcales;f__Staphylococcaceae;g__Staphylococcus;s__Staphylococcus_lentus;	6.76735e-06	1.05333e-09	6.76735e-06	0	0	0	0.0156248	0.220642	k__Bacteria;p__Actinobacteria;c__unidentified_Actinobacteria;o__Propionibacteriales;f__Propionibacteriaceae;g__Cutibacterium;s__Cutibacterium_granulosum;	0	0	0	1.25679e-05	2.14965e-09	9.66764e-06	0.000244131	0.0103423
k__Bacteria;p__Firmicutes;c__Bacilli;o__Erysipelotrichales;f__Erysipelotrichaceae;g__Faecalitalea;s__Absiella_argi;	0	0	0	6.76735e-06	1.05333e-09	6.76735e-06	0.0156248	0.220642	k__Bacteria;p__Actinobacteria;c__unidentified_Actinobacteria;o__Corynebacteriales;f__Nocardiaceae;g__Rhodococcus;s__Rhodococcus_hoagii;	9.66764e-06	2.14965e-09	9.66764e-06	0	0	0	0.00195308	0.0293592
k__Bacteria;p__Proteobacteria;c__Gammaproteobacteria;o__Burkholderiales;f__Neisseriaceae;g__Neisseria;s__Neisseria_gonorrhoeae;	6.76735e-06	1.05333e-09	6.76735e-06	0	0	0	0.0156248	0.220642	k__Bacteria;p__unidentified_Bacteria;c__Alphaproteobacteria;o__Rhodospirillales;f__unidentified_Rhodospirillales;g__unidentified_Rhodospirillales;s__Azospirillum_sp_47_25;	0	0	0	9.66764e-06	2.14965e-09	9.66764e-06	0.00195308	0.0293592
k__Bacteria;p__Bacteroidota;c__Bacteroidia;o__Bacteroidales;f__Bacteroidaceae;g__Bacteroides;s__Bacteroides_clarus;	1.93353e-06	8.59861e-11	1.93353e-06	1.06344e-05	1.20771e-09	7.24633e-06	0.0224605	0.290739	k__Bacteria;p__Firmicutes;c__Clostridia;o__Lachnospirales;f__Lachnospiraceae;g__Blautia;s__Lachnospiraceae_bacterium_615;	8.70087e-06	1.74122e-09	8.70087e-06	0	0	0	0.00390618	0.0535377
k__Bacteria;p__Firmicutes;c__Bacilli;o__Bacillales;f__Bacillaceae;g__Bacillus;s__Bacillus_gobiensis;	0	0	0	1.35347e-05	2.0109e-09	9.35043e-06	0.000122065	0.00711028	k__Bacteria;p__Campylobacterota;c__Campylobacteria;o__Campylobacterales;f__Helicobacteraceae;g__Helicobacter;s__Helicobacter_hepaticus;	1.06344e-05	1.74708e-09	8.71551e-06	0	0	0	0.000976537	0.017242
k__Bacteria;p__Firmicutes;c__Bacilli;o__Erysipelotrichales;f__Erysipelotrichaceae;g__Dubosiella;s__Firmicutes_bacterium_M10-2;	5.80058e-06	7.73875e-10	5.80058e-06	0	0	0	0.0312498	0.346724	k__Bacteria;p__Firmicutes;c__Bacilli;o__Lactobacillales;f__Carnobacteriaceae;g__Carnobacterium;s__Carnobacterium_divergens;	1.25679e-05	1.83502e-09	8.93217e-06	0	0	0	0.000244131	0.0103423
k__Bacteria;p__Proteobacteria;c__Gammaproteobacteria;o__Enterobacterales;f__Vibrionaceae;g__Photobacterium;s__Photobacterium_profundum;	7.73411e-06	8.36411e-10	6.0304e-06	0	0	0	0.00781239	0.134836	k__Bacteria;p__Firmicutes;c__Bacilli;o__Lactobacillales;f__Lactobacillaceae;g__Limosilactobacillus;s__Lactobacillus_coleohominis;	1.06344e-05	1.79203e-09	8.82691e-06	0	0	0	0.000976537	0.017242
k__Bacteria;p__Firmicutes;c__Bacilli;o__Lactobacillales;f__Lactobacillaceae;g__Ligilactobacillus;s__Lactobacillus_agilis;	5.80058e-06	7.73875e-10	5.80058e-06	0	0	0	0.0312498	0.346724	k__Bacteria;p__Firmicutes;c__Clostridia;o__Oscillospirales;f__Hungateiclostridiaceae;g__Ruminiclostridium;s__Clostridium_sp_BNL1100;	7.73411e-06	1.37578e-09	7.73411e-06	0	0	0	0.00781239	0.0887945
k__Bacteria;p__Proteobacteria;c__Gammaproteobacteria;o__Burkholderiales;f__Burkholderiaceae;g__Cupriavidus;s__Cupriavidus_basilensis;	3.86705e-06	7.42608e-11	1.79687e-06	1.25679e-05	8.46182e-10	6.06552e-06	0.0490408	0.496743	k__Bacteria;p__Proteobacteria;c__Gammaproteobacteria;o__Enterobacterales;f__Yersiniaceae;g__Rahnella1;s__Rahnella_aquatilis;	9.66764e-06	1.4305e-09	7.88641e-06	0	0	0	0.00195308	0.0293592
k__Bacteria;p__Actinobacteria;c__unidentified_Actinobacteria;o__Micrococcales;f__Microbacteriaceae;g__Leucobacter;s__Leucobacter_aridicollis;	8.70087e-06	8.42273e-10	6.05149e-06	0	0	0	0.00390618	0.0791426	k__Bacteria;p__Firmicutes;c__Bacilli;o__Lactobacillales;f__Streptococcaceae;g__Lactococcus;s__Lactococcus_garvieae;	9.66764e-07	2.14965e-11	9.66764e-07	9.66764e-06	1.4305e-09	7.88641e-06	0.0117185	0.13002
k__Bacteria;p__Actinobacteria;c__unidentified_Actinobacteria;o__Actinomycetales;f__Actinomycetaceae;g__Actinomyces;s__Actinomyces_graevenitzii;	9.66764e-06	8.46182e-10	6.06552e-06	0	0	0	0.00195308	0.0479019	k__Bacteria;p__Bacteroidota;c__Bacteroidia;o__Bacteroidales;f__Prevotellaceae;g__Prevotella_7;s__Prevotella_sp_RS2;	7.73411e-06	1.37578e-09	7.73411e-06	0	0	0	0.00781239	0.0887945
k__Bacteria;p__Bacteroidota;c__Bacteroidia;o__Bacteroidales;f__Rikenellaceae;g__Alistipes;s__Alistipes_sp_CHKCI003;	6.76735e-06	6.03857e-10	5.12393e-06	0	0	0	0.0156248	0.220642	k__Bacteria;p__Firmicutes;c__Negativicutes;o__Veillonellales-Selenomonadales;f__Veillonellaceae;g__Veillonella;s__Veillonella_sp_oral_taxon_780;	1.6435e-05	1.35819e-09	7.68451e-06	1.93353e-06	8.59861e-11	1.93353e-06	0.00072857	0.017242
k__Bacteria;p__Bacteroidota;c__Bacteroidia;o__Bacteroidales;f__Bacteroidaceae;g__Bacteroides;s__Bacteroides_cellulosilyticus;	0	0	0	5.80058e-06	3.6935e-10	4.00733e-06	0.0312498	0.346724	k__Bacteria;p__Bacteroidota;c__Bacteroidia;o__Bacteroidales;f__Prevotellaceae;g__Alloprevotella;s__Prevotellaceae_bacterium_Marseille-P2831;	7.73411e-06	1.06115e-09	6.79241e-06	0	0	0	0.00781239	0.0887945
k__Bacteria;p__Actinobacteria;c__unidentified_Actinobacteria;o__Pseudonocardiales;f__Pseudonocardiaceae;g__Saccharopolyspora;s__Saccharopolyspora_rectivirgula;	5.80058e-06	4.14297e-10	4.24416e-06	0	0	0	0.0312498	0.346724	k__Bacteria;p__Actinobacteria;c__unidentified_Actinobacteria;o__Actinomycetales;f__Actinomycetaceae;g__Actinomyces;s__Schaalia_odontolytica;	6.76735e-06	7.83646e-10	5.83709e-06	0	0	0	0.0156248	0.154919
k__Bacteria;p__Firmicutes;c__Clostridia;o__Peptostreptococcales-Tissierellales;f__Family_XI;g__Finegoldia;s__Finegoldia_magna;	7.73411e-06	5.2178e-10	4.76299e-06	0	0	0	0.00781239	0.134836	k__Bacteria;p__Firmicutes;c__Bacilli;o__Erysipelotrichales;f__Erysipelotrichaceae;g__Dubosiella;s__Firmicutes_bacterium_M10-2;	5.80058e-06	7.73875e-10	5.80058e-06	0	0	0	0.0312498	0.274762
k__Bacteria;p__Proteobacteria;c__Alphaproteobacteria;o__Rhizobiales;f__Rhizobiaceae;g__Mesorhizobium;s__Mesorhizobium_ciceri;	5.80058e-06	3.6935e-10	4.00733e-06	0	0	0	0.0312498	0.346724	k__Bacteria;p__Bacteroidota;c__Bacteroidia;o__Bacteroidales;f__Prevotellaceae;g__Alloprevotella;s__Prevotellaceae_bacterium_Marseille-P2826;	7.73411e-06	7.91463e-10	5.86613e-06	0	0	0	0.00781239	0.0887945
									k__Bacteria;p__Proteobacteria;c__Gammaproteobacteria;o__Enterobacterales;f__Vibrionaceae;g__Photobacterium;s__Photobacterium_profundum;	7.73411e-06	8.36411e-10	6.0304e-06	9.66764e-07	2.14965e-11	9.66764e-07	0.0390621	0.31935
									k__Bacteria;p__Firmicutes;c__Bacilli;o__Lactobacillales;f__Lactobacillaceae;g__Ligilactobacillus;s__Lactobacillus_agilis;	5.80058e-06	7.73875e-10	5.80058e-06	0	0	0	0.0312498	0.274762
									k__Bacteria;p__Actinobacteria;c__unidentified_Actinobacteria;o__Micrococcales;f__Microbacteriaceae;g__Leucobacter;s__Leucobacter_aridicollis;	8.70087e-06	8.42273e-10	6.05149e-06	0	0	0	0.00390618	0.0535377
									k__Bacteria;p__Actinobacteria;c__unidentified_Actinobacteria;o__Actinomycetales;f__Actinomycetaceae;g__Actinomyces;s__Actinomyces_graevenitzii;	9.66764e-06	8.46182e-10	6.06552e-06	0	0	0	0.00195308	0.0293592
									k__Bacteria;p__Bacteroidota;c__Bacteroidia;o__Bacteroidales;f__Rikenellaceae;g__Alistipes;s__Alistipes_sp_CHKCI003;	6.76735e-06	6.03857e-10	5.12393e-06	0	0	0	0.0156248	0.154919
									k__Bacteria;p__Firmicutes;c__Clostridia;o__Lachnospirales;f__Lachnospiraceae;g__Lachnoclostridium;s__Clostridium_sp;	5.80058e-06	4.14297e-10	4.24416e-06	0	0	0	0.0312498	0.274762
									k__Bacteria;p__Bacteroidota;c__Bacteroidia;o__Bacteroidales;f__Bacteroidaceae;g__Bacteroides;s__Bacteroides_cellulosilyticus;	0	0	0	7.73411e-06	5.2178e-10	4.76299e-06	0.00781239	0.0887945
									k__Bacteria;p__Proteobacteria;c__Gammaproteobacteria;o__Burkholderiales;f__Comamonadaceae;g__Pelomonas;s__Pelomonas_saccharophila;	6.76735e-06	5.13963e-10	4.72718e-06	0	0	0	0.0156248	0.154919
									k__Bacteria;p__Firmicutes;c__Clostridia;o__Peptostreptococcales-Tissierellales;f__Family_XI;g__Finegoldia;s__Finegoldia_magna;	7.73411e-06	5.2178e-10	4.76299e-06	0	0	0	0.00781239	0.0887945
									k__Bacteria;p__Proteobacteria;c__Gammaproteobacteria;o__Pseudomonadales;f__Halomonadaceae;g__Halomonas;s__Halomonas_sediminis;	7.73411e-06	3.4199e-10	3.85605e-06	9.66764e-07	2.14965e-11	9.66764e-07	0.0390621	0.31935
									k__Bacteria;p__Proteobacteria;c__Alphaproteobacteria;o__Rhizobiales;f__Rhizobiaceae;g__Mesorhizobium;s__Mesorhizobium_ciceri;	5.80058e-06	3.6935e-10	4.00733e-06	0	0	0	0.0312498	0.274762
									k__Bacteria;p__Firmicutes;c__Negativicutes;o__Veillonellales-Selenomonadales;f__Veillonellaceae;g__Dialister;s__Dialister_pneumosintes;	5.80058e-06	2.34508e-10	3.19312e-06	0	0	0	0.0312498	0.274762
