# Supplementary material for: The impact of pelvic floor electrical stimulation on vaginal microbiota and immunity
Source: Front Cell Infect Microbiol. 2022 Sep 27;12:1006576. doi: 10.3389/fcimb.2022.1006576 (PMC9551273; doi:10.3389/fcimb.2022.1006576)
Supplement: Supplementary file 7 [file Table_4.xlsx]

## Sheet: Sheet1
ID	Cytokines	Baseline concentrations (pg/mL)	After treatment	Cohort
1	IL-2	0	0	Long protocol
1	IL-4	0	0	Long protocol
1	IL-6	1121.15	456.44	Long protocol
1	IL-10	0	0	Long protocol
1	TNF-a	0	0	Long protocol
1	IFN-r	0	0	Long protocol
1	IL-17A	0	0	Long protocol
2	IL-2	0	0	Long protocol
2	IL-4	0	0	Long protocol
2	IL-6	5995.63	2395.87	Long protocol
2	IL-10	0	0	Long protocol
2	TNF-a	0	0	Long protocol
2	IFN-r	0	0	Long protocol
2	IL-17A	0	0	Long protocol
3	IL-2	0	0	Long protocol
3	IL-4	0	0	Long protocol
3	IL-6	30.1778	2231.96	Long protocol
3	IL-10	23.578	249.522	Long protocol
3	TNF-a	33.7916	881.209	Long protocol
3	IFN-r	0	0	Long protocol
3	IL-17A	0	0	Long protocol
4	IL-2	0	0	Long protocol
4	IL-4	0	0	Long protocol
4	IL-6	60.3545	628.241	Long protocol
4	IL-10	0	0	Long protocol
4	TNF-a	0	0	Long protocol
4	IFN-r	0	0	Long protocol
4	IL-17A	0	0	Long protocol
5	IL-2	0	0	Long protocol
5	IL-4	0	0	Long protocol
5	IL-6	0	52.3842	Long protocol
5	IL-10	0	0	Long protocol
5	TNF-a	0	0	Long protocol
5	IFN-r	0	0	Long protocol
5	IL-17A	0	0	Long protocol
6	IL-2	0	0	Long protocol
6	IL-4	0	0	Long protocol
6	IL-6	688.711	2758.02	Long protocol
6	IL-10	0	240.105	Long protocol
6	TNF-a	952.798	486.925	Long protocol
6	IFN-r	0	0	Long protocol
6	IL-17A	0	0	Long protocol
7	IL-2	0	0	Long protocol
7	IL-4	0	0	Long protocol
7	IL-6	0	40.352	Long protocol
7	IL-10	0	0	Long protocol
7	TNF-a	0	0	Long protocol
7	IFN-r	0	0	Long protocol
7	IL-17A	0	0	Long protocol
8	IL-2	0	0	Long protocol
8	IL-4	0	0	Long protocol
8	IL-6	0	253.847	Long protocol
8	IL-10	0	0	Long protocol
8	TNF-a	0	0	Long protocol
8	IFN-r	0	0	Long protocol
8	IL-17A	0	0	Long protocol
9	IL-2	0	0	Long protocol
9	IL-4	0	0	Long protocol
9	IL-6	0	4521.16	Long protocol
9	IL-10	0	30.3858	Long protocol
9	TNF-a	0	45.4098	Long protocol
9	IFN-r	0	0	Long protocol
9	IL-17A	0	0	Long protocol
10	IL-2	0	0	Long protocol
10	IL-4	0	0	Long protocol
10	IL-6	230.769	31.7538	Long protocol
10	IL-10	0	0	Long protocol
10	TNF-a	0	0	Long protocol
10	IFN-r	0	0	Long protocol
10	IL-17A	0	0	Long protocol
11	IL-2	0	0	Long protocol
11	IL-4	0	0	Long protocol
11	IL-6	62.7697	209.381	Long protocol
11	IL-10	36.9902	31.6355	Long protocol
11	TNF-a	9.06482	80.0576	Long protocol
11	IFN-r	0	0	Long protocol
11	IL-17A	0	0	Long protocol
12	IL-2	0	0	Long protocol
12	IL-4	0	0	Long protocol
12	IL-6	16.7749	11.5042	Long protocol
12	IL-10	0	0	Long protocol
12	TNF-a	0	0	Long protocol
12	IFN-r	0	0	Long protocol
12	IL-17A	0	0	Long protocol
13	IL-2	0	0	Long protocol
13	IL-4	0	0	Long protocol
13	IL-6	171.253	6.23064	Long protocol
13	IL-10	0	0	Long protocol
13	TNF-a	0	0	Long protocol
13	IFN-r	0	0	Long protocol
13	IL-17A	0	0	Long protocol
14	IL-2	0	0	Long protocol
14	IL-4	0	0	Long protocol
14	IL-6	984.311	89.0693	Long protocol
14	IL-10	0	0	Long protocol
14	TNF-a	7.42827	0	Long protocol
14	IFN-r	0	0	Long protocol
14	IL-17A	0	0	Long protocol
15	IL-2	0.755549	1.6302	Long protocol
15	IL-4	0	0	Long protocol
15	IL-6	197.877	136.548	Long protocol
15	IL-10	749.829	4.17704	Long protocol
15	TNF-a	59.3169	0	Long protocol
15	IFN-r	0	0.653515	Long protocol
15	IL-17A	4.69046	0	Long protocol
16	IL-2	0	0	Long protocol
16	IL-4	0	0	Long protocol
16	IL-6	7634.88	347.433	Long protocol
16	IL-10	81.4038	1.77605	Long protocol
16	TNF-a	96.9679	0	Long protocol
16	IFN-r	0	0	Long protocol
16	IL-17A	0	2.34795	Long protocol
17	IL-2	0	0	Long protocol
17	IL-4	0	0	Long protocol
17	IL-6	4390.39	309.532	Long protocol
17	IL-10	0	0	Long protocol
17	TNF-a	22.8547	0	Long protocol
17	IFN-r	0	0	Long protocol
17	IL-17A	0	0	Long protocol
18	IL-2	0	0	Long protocol
18	IL-4	0	0	Long protocol
18	IL-6	1954.89	1330.04	Long protocol
18	IL-10	33.5755	16.5643	Long protocol
18	TNF-a	36.2852	0	Long protocol
18	IFN-r	0	0	Long protocol
18	IL-17A	0	0	Long protocol
19	IL-2	0	0	Long protocol
19	IL-4	0	0	Long protocol
19	IL-6	126.248	176.343	Long protocol
19	IL-10	0	0	Long protocol
19	TNF-a	0	0	Long protocol
19	IFN-r	0	0	Long protocol
19	IL-17A	0	0	Long protocol
20	IL-2	0	0	Long protocol
20	IL-4	0	0	Long protocol
20	IL-6	424.226	14.0316	Long protocol
20	IL-10	0	0	Long protocol
20	TNF-a	0	0	Long protocol
20	IFN-r	0	0	Long protocol
20	IL-17A	0	0	Long protocol
21	IL-2	0	0	Long protocol
21	IL-4	0	0	Long protocol
21	IL-6	105.61	737.31	Long protocol
21	IL-10	0	0	Long protocol
21	TNF-a	0	0	Long protocol
21	IFN-r	0	0	Long protocol
21	IL-17A	0	0	Long protocol
22	IL-2	0	0	Long protocol
22	IL-4	0	0	Long protocol
22	IL-6	688.711	1221.59	Long protocol
22	IL-10	0	0	Long protocol
22	TNF-a	0	0	Long protocol
22	IFN-r	0	0	Long protocol
22	IL-17A	0	0	Long protocol
23	IL-2	0	0	Long protocol
23	IL-4	0	0	Long protocol
23	IL-6	1017.05	87.5236	Long protocol
23	IL-10	208.129	367.182	Long protocol
23	TNF-a	230.593	105.448	Long protocol
23	IFN-r	0	0	Long protocol
23	IL-17A	0	0	Long protocol
24	IL-2	0	0	Long protocol
24	IL-4	0	0	Long protocol
24	IL-6	6.23064	154.318	Long protocol
24	IL-10	0	0	Long protocol
24	TNF-a	0	0	Long protocol
24	IFN-r	0	0	Long protocol
24	IL-17A	0	0	Long protocol
25	IL-2	0	0	Long protocol
25	IL-4	0	0	Long protocol
25	IL-6	1819.23	15.1022	Long protocol
25	IL-10	0	0	Long protocol
25	TNF-a	0	0	Long protocol
25	IFN-r	0	0	Long protocol
25	IL-17A	0	0	Long protocol
26	IL-2	0	0	Long protocol
26	IL-4	0	0	Long protocol
26	IL-6	2519.76	21.6469	Long protocol
26	IL-10	67.2275	87.953	Long protocol
26	TNF-a	1064.05	98.6226	Long protocol
26	IFN-r	0	0	Long protocol
26	IL-17A	0	0	Long protocol
27	IL-2	0	0	Long protocol
27	IL-4	0	0	Long protocol
27	IL-6	592.818	445.482	Long protocol
27	IL-10	0	0	Long protocol
27	TNF-a	10.8178	0	Long protocol
27	IFN-r	0	0	Long protocol
27	IL-17A	0	0	Long protocol
28	IL-2	0	0	Long protocol
28	IL-4	0	0	Long protocol
28	IL-6	237.186	19.134	Long protocol
28	IL-10	0	0	Long protocol
28	TNF-a	0	0	Long protocol
28	IFN-r	0	0	Long protocol
28	IL-17A	0	0	Long protocol
29	IL-2	0	0	Long protocol
29	IL-4	0	0	Long protocol
29	IL-6	128.26	286.187	Long protocol
29	IL-10	0	0	Long protocol
29	TNF-a	0	0	Long protocol
29	IFN-r	0	0	Long protocol
29	IL-17A	0	0	Long protocol
30	IL-2	0	0	Long protocol
30	IL-4	0	0	Long protocol
30	IL-6	657.876	520.852	Long protocol
30	IL-10	0	0	Long protocol
30	TNF-a	0	4.81742	Long protocol
30	IFN-r	0	0	Long protocol
30	IL-17A	0	0	Long protocol
31	IL-2	0	0	Long protocol
31	IL-4	0	0	Long protocol
31	IL-6	43.177	43.177	Long protocol
31	IL-10	0	0	Long protocol
31	TNF-a	0	0	Long protocol
31	IFN-r	0	0	Long protocol
31	IL-17A	0	0	Long protocol
32	IL-2	0	0	Long protocol
32	IL-4	0	0	Long protocol
32	IL-6	891.634	44.1451	Long protocol
32	IL-10	0	0	Long protocol
32	TNF-a	13.6816	0	Long protocol
32	IFN-r	0	0	Long protocol
32	IL-17A	0	0	Long protocol
33	IL-2	1.45754	9.63334	Long protocol
33	IL-4	0	18.2565	Long protocol
33	IL-6	737.31	2758.02	Long protocol
33	IL-10	5.08361	11.3032	Long protocol
33	TNF-a	0	9.06482	Long protocol
33	IFN-r	4.63684	15.1909	Long protocol
33	IL-17A	6.09241	20.2605	Long protocol
34	IL-2	0	6.12229	Long protocol
34	IL-4	0	10.6546	Long protocol
34	IL-6	8737.68	6541.59	Long protocol
34	IL-10	200.065	582.971	Long protocol
34	TNF-a	694.073	678.218	Long protocol
34	IFN-r	4.97236	7.89274	Long protocol
34	IL-17A	5.37217	25.726	Long protocol
35	IL-2	3.052	1.80324	Long protocol
35	IL-4	0	5.9322	Long protocol
35	IL-6	1085.44	186.87	Long protocol
35	IL-10	3.74575	6.05285	Long protocol
35	TNF-a	10.8178	2.78583	Long protocol
35	IFN-r	2.44089	4.30731	Long protocol
35	IL-17A	0	10.2739	Long protocol
36	IL-2	2.86811	6.81736	Long protocol
36	IL-4	10.6546	16.0404	Long protocol
36	IL-6	309.532	1097.23	Long protocol
36	IL-10	11.9865	8.19662	Long protocol
36	TNF-a	2.45837	8.23249	Long protocol
36	IFN-r	6.01679	10.3864	Long protocol
36	IL-17A	15.4291	27.192	Long protocol
37	IL-2	1.6302	4.61069	Long protocol
37	IL-4	3.19152	5.37789	Long protocol
37	IL-6	257.288	642.912	Long protocol
37	IL-10	15.7417	11.3032	Long protocol
37	TNF-a	42.5366	20.9516	Long protocol
37	IFN-r	2.44089	6.74619	Long protocol
37	IL-17A	15.4291	14.3197	Long protocol
38	IL-2	0	5.24032	Long protocol
38	IL-4	0	4.8287	Long protocol
38	IL-6	1541.02	250.443	Long protocol
38	IL-10	1.04605	6.56235	Long protocol
38	TNF-a	0	1.46928	Long protocol
38	IFN-r	0	6.37808	Long protocol
38	IL-17A	0	6.85125	Long protocol
39	IL-2	1.6302	6.12229	Long protocol
39	IL-4	0.708139	8.81494	Long protocol
39	IL-6	2596.95	1838.07	Long protocol
39	IL-10	3.5353	7.08914	Long protocol
39	TNF-a	0	8.64508	Long protocol
39	IFN-r	3.66533	14.1613	Long protocol
39	IL-17A	5.37217	24.2999	Long protocol
40	IL-2	0	5.0275	Long protocol
40	IL-4	0	11.9332	Long protocol
40	IL-6	56.8482	297.674	Long protocol
40	IL-10	0	10.0001	Long protocol
40	TNF-a	0	7.82693	Long protocol
40	IFN-r	0	7.5034	Long protocol
40	IL-17A	0	14.3197	Long protocol
41	IL-2	1.45754	6.58238	Long protocol
41	IL-4	0	13.9342	Long protocol
41	IL-6	109.165	203.566	Long protocol
41	IL-10	2.33867	10.3181	Long protocol
41	TNF-a	40.6869	17.4056	Long protocol
41	IFN-r	2.74061	12.6825	Long protocol
41	IL-17A	2.34795	27.192	Long protocol
42	IL-2	4.20527	6.58238	Long protocol
42	IL-4	2.63649	4.8287	Long protocol
42	IL-6	21.6469	35.0466	Long protocol
42	IL-10	6.08361	5.08361	Long protocol
42	TNF-a	0.330224	1.46928	Long protocol
42	IFN-r	6.37808	6.74619	Long protocol
42	IL-17A	5.37217	18.9934	Long protocol
43	IL-2	0	10.4795	Long protocol
43	IL-4	0	11.2885	Long protocol
43	IL-6	166.277	3752.02	Long protocol
43	IL-10	25.7206	589.754	Long protocol
43	TNF-a	9.49185	1252.84	Long protocol
43	IFN-r	0	13.6597	Long protocol
43	IL-17A	0	30.2442	Long protocol
44	IL-2	6.35071	0	Long protocol
44	IL-4	5.9322	0	Long protocol
44	IL-6	65.2485	37.643	Long protocol
44	IL-10	7.35918	2.33867	Long protocol
44	TNF-a	2.45837	0	Long protocol
44	IFN-r	7.12126	0.963466	Long protocol
44	IL-17A	11.2268	0	Long protocol
45	IL-2	11.6633	2.86811	Long protocol
45	IL-4	16.0404	4.283	Long protocol
45	IL-6	1145.54	508.602	Long protocol
45	IL-10	47.013	40.6423	Long protocol
45	TNF-a	136.284	101.993	Long protocol
45	IFN-r	11.7393	6.01679	Long protocol
45	IL-17A	27.192	6.09241	Long protocol
46	IL-2	2.86811	4.81764	Long protocol
46	IL-4	0	3.19152	Long protocol
46	IL-6	56.8482	24.3204	Long protocol
46	IL-10	5.80441	4.62278	Long protocol
46	TNF-a	0.330224	4.81742	Long protocol
46	IFN-r	2.74061	6.37808	Long protocol
46	IL-17A	0.993495	11.2268	Long protocol
47	IL-2	9.35903	0.371301	Long protocol
47	IL-4	10.6546	0	Long protocol
47	IL-6	1590.01	5547.81	Long protocol
47	IL-10	7.91286	3.74575	Long protocol
47	TNF-a	16.2976	5.53309	Long protocol
47	IFN-r	8.69349	2.44089	Long protocol
47	IL-17A	21.5672	0.993495	Long protocol
48	IL-2	6.58238	1.45754	Long protocol
48	IL-4	11.2885	0	Long protocol
48	IL-6	1170.4	2143.05	Long protocol
48	IL-10	202.723	3.74575	Long protocol
48	TNF-a	61.6798	0	Long protocol
48	IFN-r	10.8292	2.1444	Long protocol
48	IL-17A	17.7658	4.69046	Long protocol
49	IL-2	5.67507	1.45754	Long protocol
49	IL-4	5.9322	2.06285	Long protocol
49	IL-6	98.7519	704.592	Long protocol
49	IL-10	8.77831	4.62278	Long protocol
49	TNF-a	4.12312	0	Long protocol
49	IFN-r	9.10512	3.66533	Long protocol
49	IL-17A	25.726	5.37217	Long protocol
50	IL-2	7.29744	0	Long protocol
50	IL-4	16.0404	0	Long protocol
50	IL-6	502.568	53.478	Long protocol
50	IL-10	9.68721	2.72581	Long protocol
50	TNF-a	7.03636	0	Long protocol
50	IFN-r	11.7393	0.653515	Long protocol
50	IL-17A	44.0662	0.281981	Long protocol
51	IL-2	1.11094	0	Long protocol
51	IL-4	3.19152	0	Long protocol
51	IL-6	192.312	53.478	Long protocol
51	IL-10	10.3181	0	Long protocol
51	TNF-a	0	0	Long protocol
51	IFN-r	3.98356	0	Long protocol
51	IL-17A	10.2739	0	Long protocol
52	IL-2	3.61739	1.80324	Long protocol
52	IL-4	4.8287	0	Long protocol
52	IL-6	15.1022	1557.19	Long protocol
52	IL-10	7.08914	5.56011	Long protocol
52	TNF-a	0	0	Long protocol
52	IFN-r	6.37808	0.963466	Long protocol
52	IL-17A	12.2187	6.85125	Long protocol
53	IL-2	7.79129	0	Long protocol
53	IL-4	10.6546	0	Long protocol
53	IL-6	168.751	479.036	Long protocol
53	IL-10	28.575	26.2755	Long protocol
53	TNF-a	105.448	194.807	Long protocol
53	IFN-r	10.3864	0	Long protocol
53	IL-17A	21.5672	0.281981	Long protocol
54	IL-2	4.61069	2.86811	Long protocol
54	IL-4	7.63672	3.73845	Long protocol
54	IL-6	456.44	64.0011	Long protocol
54	IL-10	22.0496	8.19662	Long protocol
54	TNF-a	275.093	4.81742	Long protocol
54	IFN-r	38.0316	7.12126	Long protocol
54	IL-17A	65.0205	13.2496	Long protocol
55	IL-2	6.35071	1.11094	Long protocol
55	IL-4	16.0404	0	Long protocol
55	IL-6	42.2222	696.612	Long protocol
55	IL-10	16.985	3.74575	Long protocol
55	TNF-a	21.5761	2.13138	Long protocol
55	IFN-r	9.52441	2.1444	Long protocol
55	IL-17A	33.4571	1.4067	Long protocol
56	IL-2	9.63334	1.80324	Long protocol
56	IL-4	16.0404	0	Long protocol
56	IL-6	585.943	1895.65	Long protocol
56	IL-10	8.77831	3.12432	Long protocol
56	TNF-a	6.2722	0	Long protocol
56	IFN-r	23.4542	6.01679	Long protocol
56	IL-17A	35.124	12.2187	Long protocol
57	IL-2	9.63334	0.371301	Long protocol
57	IL-4	14.6244	0	Long protocol
57	IL-6	136.548	1145.54	Long protocol
57	IL-10	32.2733	60.8928	Long protocol
57	TNF-a	50.471	394.943	Long protocol
57	IFN-r	7.89274	3.66533	Long protocol
57	IL-17A	20.2605	0.618578	Long protocol
58	IL-2	7.79129	2.32847	Long protocol
58	IL-4	15.3263	4.8287	Long protocol
58	IL-6	952.514	36.7652	Long protocol
58	IL-10	92.0769	5.31986	Long protocol
58	TNF-a	30.6317	3.11515	Long protocol
58	IFN-r	6.37808	5.66217	Long protocol
58	IL-17A	27.192	16.5778	Long protocol
59	IL-2	6.35071	2.68632	Long protocol
59	IL-4	7.63672	2.63649	Long protocol
59	IL-6	289.975	579.137	Long protocol
59	IL-10	5.56011	7.08914	Long protocol
59	TNF-a	13.6816	5.53309	Long protocol
59	IFN-r	9.52441	6.01679	Long protocol
59	IL-17A	24.2999	10.2739	Long protocol
60	IL-2	16.3476	0.148034	Long protocol
60	IL-4	38.2827	0	Long protocol
60	IL-6	59.1704	147.462	Long protocol
60	IL-10	19.1856	2.14895	Long protocol
60	TNF-a	16.2976	0	Long protocol
60	IFN-r	21.5203	0.963466	Long protocol
60	IL-17A	51.954	1.85818	Long protocol
61	IL-2	9.08851	0.755549	Long protocol
61	IL-4	22.2068	3.19152	Long protocol
61	IL-6	572.398	389.063	Long protocol
61	IL-10	11.6421	3.95963	Long protocol
61	TNF-a	7.82693	0	Long protocol
61	IFN-r	10.3864	2.1444	Long protocol
61	IL-17A	28.698	4.69046	Long protocol
62	IL-2	6.35071	0.569416	Long protocol
62	IL-4	10.0313	0	Long protocol
62	IL-6	31.7538	124.259	Long protocol
62	IL-10	7.63373	1.40976	Long protocol
62	TNF-a	7.42827	0	Long protocol
62	IFN-r	8.2894	3.04425	Long protocol
62	IL-17A	20.2605	0	Long protocol
63	IL-2	5.45616	0	Long protocol
63	IL-4	10.0313	0	Long protocol
63	IL-6	19.134	11.0234	Long protocol
63	IL-10	3.95963	1.40976	Long protocol
63	TNF-a	0	0	Long protocol
63	IFN-r	0.317456	2.44089	Long protocol
63	IL-17A	6.85125	0.281981	Long protocol
64	IL-2	8.55868	0	Long protocol
64	IL-4	19.7973	0	Long protocol
64	IL-6	520.852	347.433	Long protocol
64	IL-10	27.4091	19.6456	Long protocol
64	TNF-a	47.3927	404.939	Long protocol
64	IFN-r	9.10512	0	Long protocol
64	IL-17A	40.3675	0	Long protocol
65	IL-2	6.58238	0	Long protocol
65	IL-4	9.41815	0	Long protocol
65	IL-6	184.194	102.14	Long protocol
65	IL-10	5.31986	0.485441	Long protocol
65	TNF-a	5.17244	0	Long protocol
65	IFN-r	6.37808	0	Long protocol
65	IL-17A	15.4291	0	Long protocol
66	IL-2	6.35071	0	Long protocol
66	IL-4	11.2885	0	Long protocol
66	IL-6	592.818	843.55	Long protocol
66	IL-10	6.82355	1.59228	Long protocol
66	TNF-a	4.12312	0	Long protocol
66	IFN-r	9.95145	1.55688	Long protocol
66	IL-17A	17.7658	0.618578	Long protocol
67	IL-2	7.29744	0	Long protocol
67	IL-4	16.0404	0	Long protocol
67	IL-6	206.457	351.869	Long protocol
67	IL-10	7.35918	0.485441	Long protocol
67	TNF-a	7.82693	0	Long protocol
67	IFN-r	11.7393	0	Long protocol
67	IL-17A	44.0662	0	Long protocol
68	IL-2	3.23811	0	Long protocol
68	IL-4	0	0	Long protocol
68	IL-6	143.021	200.706	Long protocol
68	IL-10	4.62278	1.77605	Long protocol
68	TNF-a	2.78583	0	Long protocol
68	IFN-r	5.31408	0	Long protocol
68	IL-17A	0.618578	0	Long protocol
69	IL-2	6.12229	2.15207	Long protocol
69	IL-4	4.8287	0	Long protocol
69	IL-6	1657.55	6478.61	Long protocol
69	IL-10	115.065	64.0006	Long protocol
69	TNF-a	122.067	100.298	Long protocol
69	IFN-r	6.37808	0.963466	Long protocol
69	IL-17A	22.9137	6.09241	Long protocol
70	IL-2	5.24032	0	Long protocol
70	IL-4	3.19152	0	Long protocol
70	IL-6	54.5865	118.431	Long protocol
70	IL-10	14.1697	0	Long protocol
70	TNF-a	12.2134	0	Long protocol
70	IFN-r	1.85018	0	Long protocol
70	IL-17A	5.37217	0	Long protocol
71	IL-2	0	1.28471	Long protocol
71	IL-4	0	0	Long protocol
71	IL-6	2676.35	59.1704	Long protocol
71	IL-10	146.509	21.5547	Long protocol
71	TNF-a	603.572	130.047	Long protocol
71	IFN-r	0	0	Long protocol
71	IL-17A	0	0	Long protocol
72	IL-2	0	0.935113	Long protocol
72	IL-4	0	0	Long protocol
72	IL-6	5284.62	585.943	Long protocol
72	IL-10	646.647	80.141	Long protocol
72	TNF-a	2662.23	151.718	Long protocol
72	IFN-r	8.2894	1.85018	Long protocol
72	IL-17A	2.87603	2.34795	Long protocol
73	IL-2	0.569416	0.148034	Long protocol
73	IL-4	0	0	Long protocol
73	IL-6	3826.66	289.975	Long protocol
73	IL-10	376.211	265.922	Long protocol
73	TNF-a	40.6869	42.5366	Long protocol
73	IFN-r	0	3.66533	Long protocol
73	IL-17A	4.69046	42.1965	Long protocol
74	IL-2	2.68632	0	Long protocol
74	IL-4	4.8287	0	Long protocol
74	IL-6	58.0016	15.1022	Long protocol
74	IL-10	7.35918	0	Long protocol
74	TNF-a	0	0	Long protocol
74	IFN-r	4.30731	0	Long protocol
74	IL-17A	9.36003	0	Long protocol
75	IL-2	0	0	Long protocol
75	IL-4	0	0	Long protocol
75	IL-6	48.1529	3.21945	Long protocol
75	IL-10	1.40976	0	Long protocol
75	TNF-a	0	0	Long protocol
75	IFN-r	0	0	Long protocol
75	IL-17A	0	0	Long protocol
76	IL-2	2.50649	0	Long protocol
76	IL-4	0	0	Long protocol
76	IL-6	45.1265	64.0011	Long protocol
76	IL-10	23.578	19.6456	Long protocol
76	TNF-a	96.9679	21.5761	Long protocol
76	IFN-r	0	1.55688	Long protocol
76	IL-17A	1.85818	0.618578	Long protocol
77	IL-2	23.3107	21.5349	Long protocol
77	IL-4	47.4187	39.3664	Long protocol
77	IL-6	92.2183	1247.93	Long protocol
77	IL-10	150.631	30.3858	Long protocol
77	TNF-a	290.099	53.6774	Long protocol
77	IFN-r	34.6065	24.1197	Long protocol
77	IL-17A	171.579	122.643	Long protocol
78	IL-2	24.7018	14.2327	Long protocol
78	IL-4	67.6417	37.2152	Long protocol
78	IL-6	1954.89	440.086	Long protocol
78	IL-10	49.5792	59.8826	Long protocol
78	TNF-a	128.016	120.131	Long protocol
78	IFN-r	41.6623	17.3591	Long protocol
78	IL-17A	207.59	72.1138	Long protocol
79	IL-2	33.0444	20.6798	Long protocol
79	IL-4	73.7778	55.0016	Long protocol
79	IL-6	1073.76	424.226	Long protocol
79	IL-10	93.4849	60.8928	Long protocol
79	TNF-a	116.326	267.829	Long protocol
79	IFN-r	66.9809	33.7814	Long protocol
79	IL-17A	220.397	125.856	Long protocol
80	IL-2	20.6798	9.63334	Long protocol
80	IL-4	56.3294	27.3953	Long protocol
80	IL-6	321.77	126.248	Long protocol
80	IL-10	25.7206	13.4192	Long protocol
80	TNF-a	31.4043	20.3368	Long protocol
80	IFN-r	31.3787	14.1613	Long protocol
80	IL-17A	146.042	67.3432	Long protocol
81	IL-2	20.2603	7.79129	Long protocol
81	IL-4	42.716	22.2068	Long protocol
81	IL-6	1085.44	50.24	Long protocol
81	IL-10	23.0612	13.0526	Long protocol
81	TNF-a	34.6108	13.184	Long protocol
81	IFN-r	149.078	18.4993	Long protocol
81	IL-17A	183.183	44.0662	Long protocol
82	IL-2	8.82174	15.2693	Long protocol
82	IL-4	23.8806	32.1149	Long protocol
82	IL-6	514.696	243.742	Long protocol
82	IL-10	10.0001	22.5518	Long protocol
82	TNF-a	15.2252	29.1202	Long protocol
82	IFN-r	15.7192	20.2821	Long protocol
82	IL-17A	49.9206	82.157	Long protocol
83	IL-2	31.3555	15.2693	Long protocol
83	IL-4	56.3294	35.1282	Long protocol
83	IL-6	109.165	120.351	Long protocol
83	IL-10	163.577	100.784	Long protocol
83	TNF-a	124.027	100.298	Long protocol
83	IFN-r	30.6016	26.8892	Long protocol
83	IL-17A	187.14	95.6587	Long protocol
84	IL-2	10.4795	45.9526	Long protocol
84	IL-4	36.1638	107.749	Long protocol
84	IL-6	5547.81	253.847	Long protocol
84	IL-10	26.2755	55.0194	Long protocol
84	TNF-a	134.18	84.4416	Long protocol
84	IFN-r	24.1197	80.6637	Long protocol
84	IL-17A	98.4861	280.589	Long protocol
85	IL-2	35.9959	12.5946	Long protocol
85	IL-4	67.6417	40.4664	Long protocol
85	IL-6	116.533	97.0885	Long protocol
85	IL-10	35.5965	20.1125	Long protocol
85	TNF-a	67.8653	21.5761	Long protocol
85	IFN-r	53.8759	28.34	Long protocol
85	IL-17A	305.793	92.8738	Long protocol
86	IL-2	7.54262	31.3555	Long protocol
86	IL-4	23.8806	83.617	Long protocol
86	IL-6	1915.21	360.88	Long protocol
86	IL-10	25.1734	38.4218	Long protocol
86	TNF-a	504.905	124.027	Long protocol
86	IFN-r	7.5034	45.5072	Long protocol
86	IL-17A	65.0205	175.403	Long protocol
87	IL-2	31.9118	10.7694	Long protocol
87	IL-4	75.3639	27.3953	Long protocol
87	IL-6	585.943	2164.97	Long protocol
87	IL-10	37.7012	13.0526	Long protocol
87	TNF-a	80.0576	24.1737	Long protocol
87	IFN-r	46.5029	20.8961	Long protocol
87	IL-17A	261.25	160.371	Long protocol
88	IL-2	15.624	10.1935	Long protocol
88	IL-4	32.1149	31.1412	Long protocol
88	IL-6	206.457	81.5284	Long protocol
88	IL-10	54.0834	21.0669	Long protocol
88	TNF-a	87.4573	29.1202	Long protocol
88	IFN-r	20.8961	14.6717	Long protocol
88	IL-17A	113.263	60.4995	Long protocol
89	IL-2	24.2323	14.9192	Long protocol
89	IL-4	69.1449	33.1039	Long protocol
89	IL-6	116.533	2099.84	Long protocol
89	IL-10	409.374	154.848	Long protocol
89	TNF-a	55.8881	240.307	Long protocol
89	IFN-r	44.5254	24.7958	Long protocol
89	IL-17A	167.799	74.5617	Long protocol
90	IL-2	22.8584	14.5737	Long protocol
90	IL-4	39.3664	27.3953	Long protocol
90	IL-6	80.0756	66.5121	Long protocol
90	IL-10	26.2755	20.1125	Long protocol
90	TNF-a	31.4043	26.2296	Long protocol
90	IFN-r	29.0824	19.0838	Long protocol
90	IL-17A	116.346	74.5617	Long protocol
91	IL-2	15.624	32.4747	Long protocol
91	IL-4	39.3664	83.617	Long protocol
91	IL-6	44.1451	484.83	Long protocol
91	IL-10	23.578	34.24	Long protocol
91	TNF-a	30.6317	37.1406	Long protocol
91	IFN-r	29.0824	47.5128	Long protocol
91	IL-17A	82.157	179.271	Long protocol
92	IL-2	13.2367	12.5946	Long protocol
92	IL-4	33.1039	37.2152	Long protocol
92	IL-6	116.533	872.119	Long protocol
92	IL-10	16.1499	13.0526	Long protocol
92	TNF-a	22.2104	26.936	Long protocol
92	IFN-r	23.4542	22.7992	Long protocol
92	IL-17A	51.954	67.3432	Long protocol
93	IL-2	6.58238	19.0334	Long protocol
93	IL-4	19.0204	48.6378	Long protocol
93	IL-6	1358.48	1727.7	Long protocol
93	IL-10	10.9696	27.988	Long protocol
93	TNF-a	20.3368	80.0576	Long protocol
93	IFN-r	13.6597	22.1546	Long protocol
93	IL-17A	60.4995	107.224	Long protocol
94	IL-2	11.0633	11.0633	Long protocol
94	IL-4	29.2387	25.6096	Long protocol
94	IL-6	301.585	2036.54	Long protocol
94	IL-10	34.9137	111.759	Long protocol
94	TNF-a	240.307	264.256	Long protocol
94	IFN-r	16.8032	12.6825	Long protocol
94	IL-17A	69.7077	51.954	Long protocol
1	IL-2	0	0	Short time
1	IL-4	0	0	Short time
1	IL-6	19.134	27.1616	Short time
1	IL-10	0	0	Short time
1	TNF-a	0	0	Short time
1	IFN-r	0	0	Short time
1	IL-17A	0	0	Short time
2	IL-2	0	0	Short time
2	IL-4	0	0	Short time
2	IL-6	8.73633	73.0789	Short time
2	IL-10	0	0	Short time
2	TNF-a	0	0	Short time
2	IFN-r	0	0	Short time
2	IL-17A	0	0	Short time
3	IL-2	0.371301	0	Short time
3	IL-4	0	0	Short time
3	IL-6	0	0	Short time
3	IL-10	0	0	Short time
3	TNF-a	0	0	Short time
3	IFN-r	0	0	Short time
3	IL-17A	0	0	Short time
4	IL-2	0	0	Short time
4	IL-4	0	0	Short time
4	IL-6	289.975	4390.39	Short time
4	IL-10	0	0	Short time
4	TNF-a	0	0	Short time
4	IFN-r	0	0	Short time
4	IL-17A	0	0	Short time
5	IL-2	0	0	Short time
5	IL-4	0	0	Short time
5	IL-6	419.047	403.824	Short time
5	IL-10	0	0	Short time
5	TNF-a	50.471	62.8847	Short time
5	IFN-r	7.5034	7.5034	Short time
5	IL-17A	0	0	Short time
6	IL-2	0	0	Short time
6	IL-4	0	0	Short time
6	IL-6	12.4901	227.613	Short time
6	IL-10	0	0	Short time
6	TNF-a	0	0	Short time
6	IFN-r	0	0	Short time
6	IL-17A	0	0	Short time
7	IL-2	0	0	Short time
7	IL-4	0	0	Short time
7	IL-6	0	384.244	Short time
7	IL-10	0	0	Short time
7	TNF-a	0	0	Short time
7	IFN-r	0	0	Short time
7	IL-17A	0	0	Short time
8	IL-2	0	0	Short time
8	IL-4	0	0	Short time
8	IL-6	7.87359	186.87	Short time
8	IL-10	0	0	Short time
8	TNF-a	0	105.448	Short time
8	IFN-r	0	7.5034	Short time
8	IL-17A	0	0	Short time
9	IL-2	0	0	Short time
9	IL-4	0	0	Short time
9	IL-6	0	0	Short time
9	IL-10	0	0	Short time
9	TNF-a	0	0	Short time
9	IFN-r	0	0	Short time
9	IL-17A	0	0	Short time
10	IL-2	0	0	Short time
10	IL-4	0	0	Short time
10	IL-6	0	18.5301	Short time
10	IL-10	0	0	Short time
10	TNF-a	0	0	Short time
10	IFN-r	0	0	Short time
10	IL-17A	0	0	Short time
11	IL-2	0	1.28471	Short time
11	IL-4	0	0	Short time
11	IL-6	3.21945	3.21945	Short time
11	IL-10	0.485441	2.5309	Short time
11	TNF-a	0	0	Short time
11	IFN-r	2.1444	0	Short time
11	IL-17A	0	0	Short time
12	IL-2	3.42654	0	Short time
12	IL-4	2.63649	0	Short time
12	IL-6	17.3506	35.0466	Short time
12	IL-10	7.63373	0	Short time
12	TNF-a	18.55	26.936	Short time
12	IFN-r	5.31408	0	Short time
12	IL-17A	18.9934	0	Short time
13	IL-2	0	0	Short time
13	IL-4	0	0	Short time
13	IL-6	3.94544	0	Short time
13	IL-10	0	0	Short time
13	TNF-a	0	0	Short time
13	IFN-r	0	0	Short time
13	IL-17A	0	0	Short time
14	IL-2	0	0	Short time
14	IL-4	0	0	Short time
14	IL-6	73.0789	10192	Short time
14	IL-10	0	0	Short time
14	TNF-a	0	0	Short time
14	IFN-r	0	0	Short time
14	IL-17A	0	0	Short time
15	IL-2	0	0	Short time
15	IL-4	0	0	Short time
15	IL-6	737.31	61.5542	Short time
15	IL-10	0	0	Short time
15	TNF-a	0	0	Short time
15	IFN-r	0	0	Short time
15	IL-17A	0	0	Short time
16	IL-2	0	0	Short time
16	IL-4	0	0	Short time
16	IL-6	9.17859	73.0789	Short time
16	IL-10	0	0	Short time
16	TNF-a	0	0	Short time
16	IFN-r	0	0	Short time
16	IL-17A	0	0	Short time
17	IL-2	0	0	Short time
17	IL-4	0	0	Short time
17	IL-6	12.4901	16.2083	Short time
17	IL-10	0	0	Short time
17	TNF-a	0	0	Short time
17	IFN-r	0	0	Short time
17	IL-17A	0	0	Short time
18	IL-2	17.0903	8.29928	Short time
18	IL-4	28.3097	13.9342	Short time
18	IL-6	206.457	628.241	Short time
18	IL-10	16.985	8.48509	Short time
18	TNF-a	18.55	7.03636	Short time
18	IFN-r	25.4827	12.6825	Short time
18	IL-17A	54.0285	33.4571	Short time
19	IL-2	14.9192	9.35903	Short time
19	IL-4	7.63672	10.0313	Short time
19	IL-6	1640.42	389.063	Short time
19	IL-10	13.4192	9.37931	Short time
19	TNF-a	13.184	1.46928	Short time
19	IFN-r	8.69349	8.69349	Short time
19	IL-17A	7.64876	15.4291	Short time
20	IL-2	6.12229	7.79129	Short time
20	IL-4	4.283	10.6546	Short time
20	IL-6	911.534	2703.31	Short time
20	IL-10	10.3181	12.3363	Short time
20	TNF-a	9.06482	17.4056	Short time
20	IFN-r	7.5034	7.5034	Short time
20	IL-17A	8.485	25.726	Short time
21	IL-2	5.67507	5.24032	Short time
21	IL-4	9.41815	13.2558	Short time
21	IL-6	48.1529	98.7519	Short time
21	IL-10	6.82355	6.82355	Short time
21	TNF-a	4.12312	5.17244	Short time
21	IFN-r	6.37808	6.74619	Short time
21	IL-17A	12.2187	22.9137	Short time
22	IL-2	6.12229	5.8971	Short time
22	IL-4	13.9342	14.6244	Short time
22	IL-6	17.9357	15.6508	Short time
22	IL-10	8.48509	7.63373	Short time
22	TNF-a	4.12312	6.2722	Short time
22	IFN-r	5.31408	6.74619	Short time
22	IL-17A	17.7658	16.5778	Short time
23	IL-2	7.0557	6.35071	Short time
23	IL-4	10.6546	13.9342	Short time
23	IL-6	59.1704	356.351	Short time
23	IL-10	10.0001	9.07637	Short time
23	TNF-a	7.82693	4.46775	Short time
23	IFN-r	11.2802	10.8292	Short time
23	IL-17A	18.9934	24.2999	Short time
