# Supplementary material for: The impact of pelvic floor electrical stimulation on vaginal microbiota and immunity
Source: Front Cell Infect Microbiol. 2022 Sep 27;12:1006576. doi: 10.3389/fcimb.2022.1006576 (PMC9551273; doi:10.3389/fcimb.2022.1006576)
Supplement: Supplementary file 8 [file Table_5.xlsx]

## Sheet: L
ID	Age(years)	Treatments (times)	Current intensity range(mA)	Median current intensity(mA)	Sexual intercourse during treatments	Condom use during treatments	Sexual partners during treatments ≥2	Menstruation during treatments	Symptoms or causes before treatments	Improvement after treatments
L.1.1	29	0	\	\	\	\	\	No	UI	Yes
L.1.2	29	7	49-61	53	No	\	\	No	\	\
L.10.1	30	0	\	\	\	\	\	Yes	PFMD	Yes
L.10.2	30	7	21-28	25	No	\	\	Yes	\	\
L.100.1	35	0	\	\	\	\	\	Yes	PFMD and pelvic pain	Yes
L.100.2	35	7	29-36	32	No	\	\	Yes	\	\
L.101.1	36	0	\	\	\	\	\	No	PFMD	Yes
L.101.2	36	7	36-50	45	No	\	\	No	\	\
L.102.1	35	0	\	\	\	\	\	No	UI and PFMD	Yes
L.102.2	35	7	22-30	27	No	\	\	No	\	\
L.103.1	33	0	\	\	\	\	\	Yes	PFMD and VL	Yes
L.103.2	33	7	26-40	33	Yes	Yes	No	Yes	\	\
L.104.1	39	0	\	\	\	\	\	Yes	UI	Yes
L.104.2	39	7	39-54	48	Yes	Yes	No	Yes	\	\
L.105.1	46	0	\	\	\	\	\	Yes	UI	Yes
L.105.2	46	7	35-48	40	Yes	Yes	No	Yes	\	\
L.106.1	33	0	\	\	\	\	\	No	UI	Yes
L.106.2	33	7	27-31	29	No	\	\	No	\	\
L.11.1	33	0	\	\	\	\	\	No	POP and PFMD	No
L.11.2	33	7	29-49	39	No	\	\	No	\	\
L.12.1	32	0	\	\	\	\	\	No	PFMD	Yes
L.12.2	32	7	40-52	44	No	\	\	No	\	\
L.13.1	29	0	\	\	\	\	\	No	PFMD	No
L.13.2	29	7	22-32	26	No	\	\	No	\	\
L.130.1	36	0	\	\	\	\	\	No	PFMD	Yes
L.130.2	36	7	29-39	35	No	\	\	No	\	\
L.131.1	42	0	\	\	\	\	\	No	UI	Yes
L.131.2	42	7	32-45	40	Yes	No	No	No	\	\
L.132.1	39	0	\	\	\	\	\	Yes	UI	Yes
L.132.2	39	7	47-55	50	Yes	Yes	No	Yes	\	\
L.133.1	31	0	\	\	\	\	\	No	PFMD	Yes
L.133.2	31	7	34-49	45	No	\	\	No	\	\
L.134.1	32	0	\	\	\	\	\	No	PFMD	Yes
L.134.2	32	7	36-50	42	No	\	\	No	\	\
L.14.1	34	0	\	\	\	\	\	No	UI	Yes
L.14.2	34	7	56-65	59	No	\	\	No	\	\
L.15.1	40	0	\	\	\	\	\	Yes	VL	No
L.15.2	40	7	30-42	35	Yes	Yes	No	Yes	\	\
L.16.1	28	0	\	\	\	\	\	No	UI	Yes
L.16.2	28	7	37-54	41	No	\	\	No	\	\
L.17.1	31	0	\	\	\	\	\	No	VL	No
L.17.2	31	7	28-43	38	Yes	Yes	No	No	\	\
L.18.1	35	0	\	\	\	\	\	No	PFMD	Yes
L.18.2	35	7	40-55	50	No	\	\	No	\	\
L.19.1	30	0	\	\	\	\	\	No	UI and PFMD	Yes
L.19.2	30	7	44-51	49	No	\	\	No	\	\
L.2.1	34	0	\	\	\	\	\	No	UI	Yes
L.2.2	34	7	56-60	58	No	\	\	No	\	\
L.20.1	36	0	\	\	\	\	\	No	UI and PFMD	Yes
L.20.2	36	7	18-27	23	No	\	\	No	\	\
L.21.1	30	0	\	\	\	\	\	No	PFMD	Yes
L.21.2	30	7	29-39	34	No	\	\	No	\	\
L.22.1	30	0	\	\	\	\	\	No	UI	Yes
L.22.2	30	7	47-55	52	No	\	\	No	\	\
L.23.1	37	0	\	\	\	\	\	No	UI	No
L.23.2	37	7	36-48	41	Yes	Yes	No	No	\	\
L.24.1	30	0	\	\	\	\	\	No	PFMD	Yes
L.24.2	30	7	26-37	30	No	\	\	No	\	\
L.25.1	27	0	\	\	\	\	\	No	UI	Yes
L.25.2	27	7	27-33	28	No	\	\	No	\	\
L.26.1	31	0	\	\	\	\	\	No	PFMD	Yes
L.26.2	31	7	23-37	29	No	\	\	No	\	\
L.27.1	29	0	\	\	\	\	\	Yes	PFMD	Yes
L.27.2	29	7	34-40	36	No	\	\	Yes	\	\
L.28.1	29	0	\	\	\	\	\	No	UI	Yes
L.28.2	29	7	30-48	36	No	\	\	No	\	\
L.29.1	37	0	\	\	\	\	\	Yes	UI	Yes
L.29.2	37	7	44-60	53	Yes	Yes	No	Yes	\	\
L.3.1	34	0	\	\	\	\	\	Yes	UI and VL	Yes
L.3.2	34	7	30-47	42	Yes	Yes	No	Yes	\	\
L.30.1	31	0	\	\	\	\	\	Yes	UI and VL	No
L.30.2	31	7	32-39	36	Yes	Yes	No	Yes	\	\
L.31.1	35	0	\	\	\	\	\	No	UI	Yes
L.31.2	35	7	26-38	35	Yes	Yes	No	No	\	\
L.32.1	32	0	\	\	\	\	\	No	PFMD and VL	Yes
L.32.2	32	7	38-48	44	Yes	Yes	No	No	\	\
L.33.1	38	0	\	\	\	\	\	Yes	PFMD and VL	Yes
L.33.2	38	7	28-38	31	Yes	Yes	No	Yes	\	\
L.34.1	32	0	\	\	\	\	\	Yes	PFMD	No
L.34.2	32	7	23-33	30	No	\	\	Yes	\	\
L.35.1	31	0	\	\	\	\	\	No	PFMD	Yes
L.35.2	31	7	28-38	36	No	\	\	No	\	\
L.36.1	32	0	\	\	\	\	\	No	PFMD	Yes
L.36.2	32	7	22-35	28	No	\	\	No	\	\
L.37.1	30	0	\	\	\	\	\	No	PFMD	No
L.37.2	30	7	27-46	39	No	\	\	No	\	\
L.38.1	26	0	\	\	\	\	\	Yes	VL	Yes
L.38.2	26	7	30-43	37	Yes	Yes	No	Yes	\	\
L.39.1	30	0	\	\	\	\	\	Yes	PFMD and VL	Yes
L.39.2	30	7	47-55	49	Yes	Yes	No	Yes	\	\
L.4.1	31	0	\	\	\	\	\	Yes	VL	Yes
L.4.2	31	7	60-66	64	Yes	Yes	No	Yes	\	\
L.40.1	31	0	\	\	\	\	\	No	Fecal incontinence	Yes
L.40.2	31	7	34-57	42	No	\	\	No	\	\
L.41.1	34	0	\	\	\	\	\	No	UI	Yes
L.41.2	34	7	22-38	30	No	\	\	No	\	\
L.42.1	30	0	\	\	\	\	\	No	UI	Yes
L.42.2	30	7	33-45	42	Yes	Yes	No	No	\	\
L.43.1	44	0	\	\	\	\	\	Yes	UI	No
L.43.2	44	7	25-34	28	Yes	Yes	No	Yes	\	\
L.44.1	27	0	\	\	\	\	\	No	UI	Yes
L.44.2	27	7	38-50	47	No	\	\	No	\	\
L.45.1	33	0	\	\	\	\	\	Yes	VL	Yes
L.45.2	33	7	36-41	38	Yes	Yes	No	Yes	\	\
L.46.1	33	0	\	\	\	\	\	No	POP、UI and VL	No
L.46.2	33	7	56-60	59	Yes	Yes	No	No	\	\
L.47.1	36	0	\	\	\	\	\	No	PFMD	No
L.47.2	36	7	34-54	40	No	\	\	No	\	\
L.48.1	35	0	\	\	\	\	\	No	UI	Yes
L.48.2	35	7	38-60	45	No	\	\	No	\	\
L.49.1	31	0	\	\	\	\	\	No	PFMD	Yes
L.49.2	31	7	32-46	38	No	\	\	No	\	\
L.5.1	40	0	\	\	\	\	\	No	PFMD	Yes
L.5.2	40	7	28-41	35	No	\	\	No	\	\
L.50.1	34	0	\	\	\	\	\	Yes	UI and VL	Yes
L.50.2	34	7	36-58	40	Yes	Yes	No	Yes	\	\
L.51.1	38	0	\	\	\	\	\	Yes	UI	Yes
L.51.2	38	7	44-56	53	Yes	Yes	No	Yes	\	\
L.52.1	34	0	\	\	\	\	\	Yes	UI	Yes
L.52.2	34	7	29-38	31	Yes	Yes	No	Yes	\	\
L.53.1	30	0	\	\	\	\	\	No	UI	Yes
L.53.2	30	7	22-35	25	No	\	\	No	\	\
L.54.1	31	0	\	\	\	\	\	No	UI	Yes
L.54.2	31	7	34-51	37	No	\	\	No	\	\
L.55.1	38	0	\	\	\	\	\	No	UI	Yes
L.55.2	38	7	47-52	50	No	\	\	No	\	\
L.56.1	32	0	\	\	\	\	\	No	PFMD	No
L.56.2	32	7	27-40	37	No	\	\	No	\	\
L.57.1	30	0	\	\	\	\	\	Yes	UI	Yes
L.57.2	30	7	24-34	28	No	\	\	Yes	\	\
L.58.1	31	0	\	\	\	\	\	No	UI	Yes
L.58.2	31	7	46-58	55	No	\	\	No	\	\
L.59.1	32	0	\	\	\	\	\	No	UI	Yes
L.59.2	32	7	30-40	35	No	\	\	No	\	\
L.6.1	33	0	\	\	\	\	\	No	PFMD	No
L.6.2	33	7	37-55	50	No	\	\	No	\	\
L.60.1	33	0	\	\	\	\	\	Yes	POP	Yes
L.60.2	33	7	40-55	50	Yes	Yes	No	Yes	\	\
L.61.1	30	0	\	\	\	\	\	No	PFMD	Yes
L.61.2	30	7	24-36	33	No	\	\	No	\	\
L.62.1	44	0	\	\	\	\	\	No	UI	Yes
L.62.2	44	7	47-53	50	Yes	Yes	No	No	\	\
L.63.1	36	0	\	\	\	\	\	Yes	POP and UI	Yes
L.63.2	36	7	40-55	48	Yes	Yes	No	Yes	\	\
L.64.1	27	0	\	\	\	\	\	No	PFMD	Yes
L.64.2	27	7	35-53	39	No	\	\	No	\	\
L.65.1	30	0	\	\	\	\	\	No	PFMD	Yes
L.65.2	30	7	47-62	57	No	\	\	No	\	\
L.66.1	40	0	\	\	\	\	\	Yes	UI	Yes
L.66.2	40	7	22-47	44	Yes	Yes	No	Yes	\	\
L.67.1	36	0	\	\	\	\	\	Yes	UI	Yes
L.67.2	36	7	30-47	42	Yes	Yes	No	Yes	\	\
L.68.1	31	0	\	\	\	\	\	No	UI and PFMD	No
L.68.2	31	7	22-29	25	No	\	\	No	\	\
L.69.1	31	0	\	\	\	\	\	No	UI	Yes
L.69.2	31	7	50-65	58	No	\	\	No	\	\
L.7.1	30	0	\	\	\	\	\	No	UI	Yes
L.7.2	30	7	35-37	36	No	\	\	No	\	\
L.70.1	34	0	\	\	\	\	\	Yes	UI	Yes
L.70.2	34	7	33-42	38	Yes	Yes	No	Yes	\	\
L.71.1	61	0	\	\	\	\	\	No	UI	No
L.71.2	61	7	46-68	61	No	\	\	No	\	\
L.72.1	28	0	\	\	\	\	\	Yes	PFMD	Yes
L.72.2	28	7	45-62	60	Yes	Yes	No	Yes	\	\
L.73.1	30	0	\	\	\	\	\	No	POP and UI	Yes
L.73.2	30	7	32-54	49	No	\	\	No	\	\
L.74.1	30	0	\	\	\	\	\	No	POP and UI	Yes
L.74.2	30	7	44-50	43	No	\	\	No	\	\
L.75.1	33	0	\	\	\	\	\	No	PFMD	Yes
L.75.2	33	7	26-39	32	Yes	Yes	No	No	\	\
L.76.1	33	0	\	\	\	\	\	No	UI	No
L.76.2	33	7	34-47	42	No	\	\	No	\	\
L.77.1	28	0	\	\	\	\	\	No	PFMD	Yes
L.77.2	28	7	49-60	56	No	\	\	No	\	\
L.78.1	42	0	\	\	\	\	\	Yes	UI	Yes
L.78.2	42	7	28-35	30	Yes	Yes	No	Yes	\	\
L.79.1	34	0	\	\	\	\	\	Yes	PFMD	Yes
L.79.2	34	7	19-27	23	Yes	Yes	No	Yes	\	\
L.8.1	29	0	\	\	\	\	\	No	UI	Yes
L.8.2	29	7	25-32	28	No	\	\	No	\	\
L.80.1	32	0	\	\	\	\	\	Yes	POP and UI	No
L.80.2	32	7	30-35	32	Yes	Yes	No	Yes	\	\
L.81.1	33	0	\	\	\	\	\	No	PFMD	Yes
L.81.2	33	7	37-48	40	No	\	\	No	\	\
L.82.1	31	0	\	\	\	\	\	Yes	UI and PFMD	Yes
L.82.2	31	7	35-47	43	Yes	Yes	No	Yes	\	\
L.83.1	33	0	\	\	\	\	\	No	UI	Yes
L.83.2	33	7	28-35	32	No	\	\	No	\	\
L.84.1	23	0	\	\	\	\	\	No	PFMD	Yes
L.84.2	23	7	28-49	38	No	\	\	No	\	\
L.85.1	42	0	\	\	\	\	\	Yes	UI	Yes
L.85.2	42	7	36-58	50	Yes	Yes	No	Yes	\	\
L.86.1	32	0	\	\	\	\	\	No	UI	No
L.86.2	32	7	49-59	55	No	\	\	No	\	\
L.87.1	30	0	\	\	\	\	\	Yes	POP and UI	Yes
L.87.2	30	7	44-59	54	Yes	Yes	No	Yes	\	\
L.88.1	32	0	\	\	\	\	\	No	Pelvic pain and POP	Yes
L.88.2	32	7	18-30	26	No	\	\	No	\	\
L.89.1	32	0	\	\	\	\	\	Yes	UI	Yes
L.89.2	32	7	16-28	25	Yes	Yes	No	Yes	\	\
L.9.1	34	0	\	\	\	\	\	Yes	UI and VL	Yes
L.9.2	34	7	24-34	28	Yes	Yes	No	Yes	\	\
L.90.1	34	0	\	\	\	\	\	Yes	UI and VL	Yes
L.90.2	34	7	31-59	49	Yes	Yes	No	Yes	\	\
L.91.1	34	0	\	\	\	\	\	Yes	UI	No
L.91.2	34	7	24-45	30	Yes	Yes	No	Yes	\	\
L.92.1	32	0	\	\	\	\	\	No	PFMD	Yes
L.92.2	32	7	28-37	33	No	\	\	No	\	\
L.93.1	34	0	\	\	\	\	\	No	UI	Yes
L.93.2	34	7	16-32	28	No	\	\	No	\	\
L.94.1	30	0	\	\	\	\	\	Yes	UI	Yes
L.94.2	30	7	37-50	40	No	\	\	Yes	\	\
L.95.1	52	0	\	\	\	\	\	No	UI	Yes
L.95.2	52	7	40-59	53	Yes	No	No	No	\	\
L.96.1	32	0	\	\	\	\	\	No	UI	No
L.96.2	32	7	54-66	59	No	\	\	No	\	\
L.97.1	33	0	\	\	\	\	\	Yes	UI	Yes
L.97.2	33	7	28-45	36	Yes	Yes	No	Yes	\	\
L.98.1	34	0	\	\	\	\	\	No	UI and PFMD	No
L.98.2	34	7	38-57	52	No	\	\	No	\	\
L.99.1	35	0	\	\	\	\	\	Yes	PFMD	Yes
L.99.2	35	7	37-45	39	No	\	\	Yes	\	\
