# Supplementary material for: The impact of pelvic floor electrical stimulation on vaginal microbiota and immunity
Source: Front Cell Infect Microbiol. 2022 Sep 27;12:1006576. doi: 10.3389/fcimb.2022.1006576 (PMC9551273; doi:10.3389/fcimb.2022.1006576)
Supplement: Supplementary file 9 [file Table_6.xlsx]

## Sheet: S
ID	Age(years)	Sample time	Electricity(mA)	symptoms before treatments
S107.1	32	before treatment	28	UI
S107.3	32	after treatment 7h	28	\
S107.2	32	after treatment 30min	28	\
S108.1	37	before treatment	50	healthy participant
S108.3	37	after treatment 7h	50	\
S108.2	37	after treatment 30min	50	\
S109.1	36	before treatment	29	healthy participant
S109.3	36	after treatment 7h	29	\
S109.2	36	after treatment 30min	29	\
S110.1	34	before treatment	23	UI
S110.3	34	after treatment 7h	23	\
S110.2	34	after treatment 30min	23	\
S111.1	25	before treatment	28	healthy participant
S111.3	25	after treatment 7h	28	\
S111.2	25	after treatment 30min	28	\
S112.1	29	before treatment	24	healthy participant
S112.3	29	after treatment 7h	24	\
S112.2	29	after treatment 30min	24	\
S113.3	29	after treatment 7h	34	\
S113.1	29	before treatment	34	healthy participant
S113.2	29	after treatment 30min	34	\
S114.1	26	before treatment	29	healthy participant
S114.3	26	after treatment 7h	29	\
S114.2	26	after treatment 30min	29	\
S115.1	38	before treatment	24	UI
S115.3	38	after treatment 7h	24	\
S115.2	38	after treatment 30min	24	\
S116.1	28	before treatment	29	healthy participant
S116.3	28	after treatment 7h	29	\
S116.2	28	after treatment 30min	29	\
S117.1	31	before treatment	33	healthy participant
S117.3	31	after treatment 7h	33	\
S117.2	31	after treatment 30min	33	\
S118.1	35	before treatment	31	UI
S118.3	35	after treatment 7h	31	\
S118.2	35	after treatment 30min	31	\
S119.1	35	before treatment	29	UI
S119.3	35	after treatment 7h	29	\
S119.2	35	after treatment 30min	29	\
S120.1	28	before treatment	35	healthy participant
S120.3	28	after treatment 7h	35	\
S120.2	28	after treatment 30min	35	\
S121.1	26	before treatment	26	healthy participant
S121.3	26	after treatment 7h	26	\
S121.2	26	after treatment 30min	26	\
S122.1	30	before treatment	30	UI
S122.3	30	after treatment 7h	30	\
S122.2	30	after treatment 30min	30	\
S123.1	35	before treatment	39	healthy participant
S123.3	35	after treatment 7h	39	\
S123.2	35	after treatment 30min	39	\
S124.1	28	before treatment	30	healthy participant
S124.2	28	after treatment 30min	30	\
S124.3	28	after treatment 7h	30	\
S125.1	34	before treatment	30	healthy participant
S125.3	34	after treatment 7h	30	\
S125.2	34	after treatment 30min	30	\
S126.1	27	before treatment	28	healthy participant
S126.3	27	after treatment 7h	28	\
S126.2	27	after treatment 30min	28	\
S127.3	37	after treatment 7h	30	\
S127.2	37	after treatment 30min	30	\
S127.1	37	before treatment	30	PFMD
S128.1	36	before treatment	21	UI
S128.3	36	after treatment 7h	21	\
S128.2	36	after treatment 30min	21	\
S129.1	30	before treatment	30	UI
S129.3	30	after treatment 7h	30	\
S129.2	30	after treatment 30min	30	\
